# Supplementary material for: The Warps and Wefts of a Polyploidy Complex: Integrative Species Delimitation of the Diploid Leucanthemum (Compositae, Anthemideae) Representatives
Source: Plants (Basel). 2022 Jul 19;11(14):1878. doi: 10.3390/plants11141878 (PMC9319895; doi:10.3390/plants11141878)
Supplement: Supplementary file 1 [file plants-11-01878-s001.zip]

Archive with 18 entries (17 files):
- supplementary/
- supplementary/Table_S2.xlsx
- __MACOSX/supplementary/._Table_S2.xlsx
- supplementary/Table_S3.xlsx
- __MACOSX/supplementary/._Table_S3.xlsx
- __MACOSX/supplementary/._Figure_S1.docx
- supplementary/Table_S4.xlsx
- __MACOSX/supplementary/._Table_S4.xlsx
- supplementary/Table_S5.xlsx
- __MACOSX/supplementary/._Table_S5.xlsx
- __MACOSX/supplementary/._Figure_S2.docx
- __MACOSX/supplementary/._Figure_S2.png
- supplementary/Table_S1.xlsx
- __MACOSX/supplementary/._Table_S1.xlsx
- __MACOSX/supplementary/._Figure_S3.docx
- supplementary/Figure_S3.pdf
- supplementary/Figure_S2.pdf
- supplementary/Figure_S1.pdf
