# Supplementary material for: The Warps and Wefts of a Polyploidy Complex: Integrative Species Delimitation of the Diploid Leucanthemum (Compositae, Anthemideae) Representatives
Source: Plants (Basel). 2022 Jul 19;11(14):1878. doi: 10.3390/plants11141878 (PMC9319895; doi:10.3390/plants11141878)
Supplement: Supplementary file 1 [file plants-11-01878-s001.zip › supplementary/Table_S2.xlsx]

## Sheet: Description
Supporting Information Table S2. Principal coordinates (“prcoords”) and corresponding explained variances for the full and reduced (six species) datasets.
Principal coordinate scores (full dataset)
	0	1	2	3	4	5	6	7	8	9	10	11	12	13	14	15	16	17	18	19	20	21	22	23	24	25	26	27	28	29	30	31	32	33	34	35	36	37	38	39	40	41	42	43
116-01	0.0388337	0.00391505	-0.0118688	-0.0800092	-0.0362791	0.00695139	0.0228409	0.00879855	-0.0020047	-0.00233979	0.00119055	-0.000859431	-0.0016013	0.00524604	0.00652309	-0.00257796	-0.00224923	0.0033367	0.00619443	-0.00827321	-0.00354298	0.00755964	-0.00413933	0.00328444	0.00683985	0.00452423	-0.00410852	0.00196571	0.00022938	-0.00187365	-0.00200266	0.00194063	0.00432994	-7.53e-05	-0.00118904	0.00105294	0.00174515	-0.00178298	0.00138103	0.0018406	0.000691513	-0.000148448	-0.000347631	2.53e-05
128-01	-0.0239304	0.0100733	0.00469772	0.0027579	0.00841066	0.00797338	0.00656782	0.0175759	0.0038493	0.00839853	0.00456681	-0.021287	-0.011347	0.0012868	-0.015239	-0.0100416	-0.00540874	0.00626208	0.00318728	0.000733227	0.00653822	-0.00141569	-3.78e-05	0.00197537	-0.00543831	-0.00184365	-0.00242305	0.00303152	-0.00664959	0.00669067	-0.00202917	0.00219686	0.00396239	-0.000853811	0.00532606	0.00475247	0.00329552	-0.00326568	-0.000436647	-0.000367998	-0.00260099	0.000499105	0.00144255	0.000147444
131-02	-0.0241153	0.00786518	0.00251598	0.000796995	0.00616449	0.00635365	0.000330368	0.0187631	0.00720127	0.00608829	0.00331106	-0.0197487	-0.0117042	0.000920717	-0.0147744	-0.00639348	-0.00192047	0.00226371	0.00112271	0.00222651	-0.00252452	0.00206042	-0.00492846	0.00380218	-0.0053747	0.0004842	-0.000429789	-0.000576192	-0.00043958	-0.0086479	0.000908995	-0.00161811	0.000774182	-0.00019888	-0.00567236	-0.00311414	-0.00227107	0.00619044	0.000435706	0.000366911	-0.00111927	0.00114778	-0.00161462	0.000743545
135-05	-0.0287273	0.0105215	0.0023646	0.00184537	0.00744917	0.00561865	0.000308502	0.010557	0.00120952	-0.00554944	-0.00164819	-0.00221395	0.00769277	-0.0199214	0.0129525	-0.010118	-0.00905278	-0.004226	-0.00219892	0.00468755	-0.000829699	-0.00959528	-0.00534216	-0.00732981	-0.00306837	0.0044657	0.00888423	0.00610961	0.00276328	-0.00201381	0.000563052	0.00490959	0.00528756	-0.00130797	0.00372815	-0.00224559	0.00308862	0.000403165	0.000634812	0.00186402	0.00110634	-0.000702724	-0.000125007	0.00064459
159-11	-0.0337732	0.0134536	0.00262176	0.00649868	-0.0114528	-0.00117469	-0.00166647	-0.0209928	-0.00146261	0.0134239	0.0098367	0.00129995	-0.00354398	-0.00952878	-5.17e-05	0.0056903	0.00563806	0.0169624	-0.000893735	-0.0039637	-0.00373625	-0.00218364	0.00757414	0.00165837	-0.00217463	0.00464496	-0.000139659	-0.001183	0.00436139	0.000317434	0.00246301	-0.00153474	0.00217468	0.00167974	0.00406445	-0.000219901	-0.00356138	0.000298783	-0.00611278	0.00157508	0.000671178	0.000865863	0.000413052	-0.000216968
161-03	-0.0291181	0.0147421	0.00238585	0.00492084	-0.0105406	0.00253456	-0.000135222	-0.0223129	-0.00126735	0.0135537	0.0082959	0.00368107	-0.000959382	-0.00733139	-0.00294583	0.000197011	0.00375537	0.0186139	-0.00220265	0.000427467	-0.00819735	0.00227907	0.00569456	-0.00170458	-0.00178977	0.00209322	0.000177461	0.000682205	0.00204836	-2.02e-05	-0.000338653	-0.00266871	-0.00092435	-0.00374526	-0.00240527	-0.000215523	0.00422463	-0.00214754	0.00552176	0.00108116	-0.000979008	-0.00126322	-0.000459527	0.000616569
162-03	0.0404649	-0.0123563	-0.0537689	0.0218576	-0.0307421	-0.0312599	-0.0162786	0.0150803	-0.00245978	0.000992756	0.000526319	0.00130623	0.000477146	-0.00195903	0.00131394	-0.000792017	-0.000347802	0.00482841	-0.000248531	0.00446954	0.00354901	-0.00453483	-0.000765763	1.94e-05	0.00358616	0.00187791	-0.000349657	-0.000843895	0.000742454	-0.000191446	-0.00317255	-0.000195299	0.00238422	0.00355285	0.00206646	0.00201867	-0.000873861	0.00153842	-0.000580358	-0.00029793	0.000287891	-0.00047172	-0.00153096	1.87e-05
162-031	0.0404824	-0.0125834	-0.055054	0.0211131	-0.0297716	-0.0324871	-0.0160622	0.0146696	-0.00238265	0.00164614	-0.000817227	0.00117618	0.000164542	-0.00172372	-0.000399183	-0.000833948	-0.00265846	-0.000270434	-0.000167683	0.0017897	0.00133997	-0.00382789	-0.000436899	0.000801204	0.000689294	0.00236433	-0.00335896	-0.00296344	0.000761165	0.00112208	-0.000536954	0.00178217	-0.00054195	-0.00136937	-0.00315012	-0.00211515	0.00157977	-0.00180878	-0.000727112	0.00214248	-0.0001422	0.000691746	0.00116022	0.000206827
184-01	-0.023291	0.0107216	0.00307814	0.00269534	0.00175287	-0.000661246	0.00230054	-0.00229612	0.00370491	-0.00980202	-0.010719	0.0026526	0.00456974	-0.000282197	-0.000541633	-0.00197192	0.00655046	0.00180329	0.00271122	0.00108147	-0.001967	0.00134612	0.00772763	0.000437853	0.00115661	-0.00524341	0.000107943	-0.00943588	0.000952248	-0.00394265	2.41e-05	0.00886351	-0.00213546	-0.000644151	0.00319798	0.00344041	0.00626585	0.00688919	-0.0014065	-0.00164185	0.00109297	0.000438057	0.000703819	0.000392078
208-01	0.0405494	-0.0150603	-0.0512444	0.023005	-0.0314641	-0.0316145	-0.0147115	0.0152469	-0.0030819	-0.00216801	0.00546826	-0.00640285	-0.00164788	-0.000227448	-0.00218686	-0.000963414	0.00319233	-0.00500495	0.000159326	-0.00642614	-0.00579479	0.00765881	0.00235545	-0.00167195	-0.0041293	-0.00476451	0.00478571	0.0036645	-0.00187141	-0.00030642	0.00396472	-0.00201158	-0.0021991	-0.00205003	0.00162118	0.000557849	-0.000384617	0.000356354	0.00133672	-0.00169654	-0.000226454	-0.000225799	0.000582326	-8.73e-05
209-01	-0.025253	0.0131414	-0.000130336	0.00397259	-0.00262412	-0.00262719	0.00114901	-0.00505407	0.000936454	-0.0133774	-0.0140698	0.00227831	-0.00266701	0.00155726	-0.00497198	0.0070953	-0.00194467	0.00953607	-0.00187474	0.0138655	-0.00448947	-0.00215529	-0.0144823	0.00300216	0.00564341	0.00420131	0.00331957	-0.00358924	-0.00215425	-0.00510696	0.000156428	-0.00139525	-0.00343294	0.00457496	8.51e-05	0.00521772	-4.69e-05	-0.00197341	-8.41e-05	-0.00196831	-0.000912022	-0.00014351	0.00101287	-0.0007178
225-02	-0.00329869	-0.0137794	-0.0050537	-0.00574964	0.0305348	-0.0164901	0.0139229	-0.000388872	-0.0597054	-0.00790307	0.00767815	-0.0012617	9.18e-05	-0.00136019	0.00237093	-0.00151767	0.00272908	0.00522107	0.00222134	0.00343455	0.000963783	-0.00188593	0.00128769	0.00054182	0.00337903	0.0040588	-2.04e-05	-0.00195753	-0.00613249	0.00143202	0.00202882	0.00145013	0.00239883	-0.00175754	0.00154095	-0.00448607	-0.00245971	0.000790716	-0.00105492	-0.00198664	-0.00171325	-0.000977934	-0.00155193	-0.000461772
250-01	-0.00561997	-0.0120764	-0.00539999	-0.0064455	0.0350833	-0.0155405	0.0149203	-0.00137999	-0.0615492	-0.0104687	0.00795764	-0.00102468	-0.0029036	0.003587	-0.00157487	0.00221219	-0.000788402	-0.00466653	-0.00187281	-0.00154625	-0.000841177	0.00244132	-0.000120399	-0.000559154	-0.00386528	-0.00364393	-0.000437955	0.00249473	0.00634748	-0.0020439	-0.00152454	-0.0022835	-0.0019076	0.00155726	-0.00183361	0.00376621	0.00236843	-0.00056018	0.000765499	0.00146434	0.00148858	0.00115814	0.00147133	0.0004922
266-01	-0.0266562	0.0104792	0.00554569	0.00330129	-0.00368773	0.000760233	0.00153673	-0.000658302	0.00336563	-0.0120838	-0.0100381	-0.000449798	0.00382952	0.00274449	-0.00343103	-0.00272999	0.0103521	-0.000613399	0.00445707	-0.00650294	0.00605173	0.00160115	0.00053519	0.000210007	0.00399822	0.00677582	0.0116743	0.00331861	0.00164594	0.00326087	0.00379757	-0.0052019	3.8e-05	0.000598861	0.00357771	0.000715125	0.00175529	0.000241212	0.00379546	-0.00351995	-0.000536218	0.00223931	-0.000971836	-0.000560441
266-02	-0.0268963	0.00995766	0.00411764	0.00247196	-0.00108043	-0.0010857	0.00304646	-0.00142012	0.00205878	-0.0124981	-0.00937817	0.00468834	0.00494517	-0.000753636	-0.00559484	-0.00651358	0.00976345	-0.000856635	0.00349482	-0.00417014	0.0121202	0.000941921	0.00048092	-0.0040976	0.00118661	0.00468795	0.00425386	0.00105201	-0.000110624	0.00174707	-0.00413604	-0.00213634	-0.00281193	-0.00266434	-0.00440174	0.00448306	-0.00511911	0.000565077	-0.00300978	0.00322102	-0.000856378	-0.00176493	0.000617928	0.00108336
267-03	-0.0264855	0.0131019	-0.00254598	0.00473268	-0.00271032	0.00102032	0.000479218	-0.00167164	0.00378136	-0.0122525	-0.0125179	-0.00310518	0.00339526	0.00140398	-0.00274596	-0.00414949	0.0110143	0.000387205	0.00164299	-0.00554667	0.00129557	-0.00282807	-0.00632228	0.00392661	-0.00589673	0.00297867	-0.00812255	0.00809697	0.00713371	0.00132674	0.00947376	0.00474364	-0.00201403	0.0018392	-0.00465785	-0.00302617	0.00233805	-0.000887885	-0.00291327	-0.00168353	0.000656536	-0.000505576	0.000391858	-0.000835087
270-01	-0.0307904	0.0152013	0.00482599	0.00431039	-0.00682087	-0.00589873	0.00311922	-0.00101077	0.00175832	-0.0176788	-0.0160513	0.00152772	-0.00670546	0.00546779	-0.000829028	0.0153504	-0.0134258	-0.00413248	-0.00756469	0.00206909	0.00440663	0.00378868	0.00627985	0.00452553	0.000851523	-0.000494403	0.00190571	0.000285343	0.00337617	-0.00076008	0.00705245	0.00154102	0.000864902	-0.00375344	-0.000694394	0.00349117	0.00161154	-0.00229743	-0.00165971	0.00369617	-0.00218809	-0.00119933	-0.00162715	0.000527848
273-02	0.0644424	-0.0171539	-0.0626597	0.0171876	0.0251588	0.0497362	0.0253471	-0.0148015	0.00888277	-0.00269726	-0.00332546	0.00101585	0.00223973	0.00268669	0.00176011	0.00133707	-0.000735057	-0.00106698	0.00253495	0.000871366	0.00253949	0.00233687	0.000230789	0.00190363	0.00111767	-0.00189199	0.00107308	0.000472761	-0.00335202	-0.000178682	-0.00262396	-0.00299104	-1.35e-05	0.00293527	0.00182303	-0.00163733	0.00158825	-0.000769363	-0.00358986	0.0012504	0.00070595	0.000138647	-8.43e-05	-0.000123074
274-02	0.0657576	-0.0171462	-0.0606651	0.0150492	0.0246901	0.0483306	0.0260117	-0.0162683	0.00850148	-0.00215378	-0.0013292	-0.000319311	-0.000443136	-0.00103559	-0.00157682	0.00163486	0.000516667	0.00110396	-0.003121	-0.000889315	-0.00293771	-0.00180794	0.000630089	-0.00251303	-0.00128354	0.00229806	-0.000780383	-0.000747904	0.00314018	0.000385146	0.00276646	0.00309668	6.34e-05	-0.00335073	-0.001465	0.00172021	-0.00216565	0.000602094	0.0033794	-0.00112172	-0.000898231	-2.91e-05	-0.000142271	0.00017761
276-01	-0.0267864	0.0141099	0.00271524	0.00628936	-0.0053036	-0.00403168	-0.000172196	-0.0016594	0.00126164	-0.0156737	-0.0161195	0.00334023	-0.00294119	0.00599097	-0.00347318	0.0152699	-0.0122922	0.000264849	-0.00205894	-0.00338425	0.00514791	0.00408416	0.00582606	-0.00662591	-0.00248748	0.0086475	-0.00622011	0.000856669	-0.0017567	-0.00236047	-0.0041956	0.00350341	-0.000361505	0.00372359	0.00365226	-0.00547805	-0.00136361	0.00111009	0.00352287	-0.000293486	-0.000144634	0.00138045	0.000729952	-0.000321008
278-01	0.0181339	-0.0854339	0.0308644	0.00773258	-0.0141204	0.0107651	0.00180302	0.00562853	-0.0131076	0.0276783	-0.0273535	-0.00258685	0.005676	-0.000186882	0.000263249	0.00536784	0.0021943	0.00233488	-0.00597659	-0.00186572	0.00336953	0.002625	-0.00586815	-0.00350112	-0.0045969	-0.000216265	-0.00257231	-0.0030744	0.00101644	0.00144952	-0.000580344	-7.94e-05	0.000698049	-0.00272385	0.00259907	0.000623634	-0.000491006	0.000606434	0.000446975	-0.00144784	0.000576757	-0.0010534	-2.77e-05	-3.3e-05
278-05	0.0170487	-0.0869838	0.0292662	0.00912114	-0.0143014	0.0122177	0.000488979	0.00482736	-0.011704	0.0282963	-0.0298254	-0.000349937	0.000650008	-0.00125664	-0.00152282	-0.00122534	-0.000214516	-0.00329525	0.0064641	0.000837769	-0.0025128	-0.00221323	0.00509544	0.00346739	0.0045811	5.15e-05	0.00327412	0.00278907	-0.00121295	-0.0022036	0.00174669	0.000369255	-0.000362577	0.00297108	-0.0022473	-0.000353222	0.000417953	-0.000804077	4.33e-05	0.00177751	-4.46e-05	0.000764957	7.4e-05	0.000269099
280-01	0.0117205	-0.081611	0.03406	0.013802	-0.0158133	0.0104244	0.000781835	0.00108604	0.0111078	-0.0304719	0.0266949	0.00466921	-0.00188215	0.00029036	-0.000989661	-0.000482535	0.000788154	0.000252334	-0.00267955	0.00165026	-0.00307978	0.000297872	-0.0028037	0.00126611	-0.00239505	0.00489904	0.00239598	0.00127763	0.00143038	-0.0017408	-0.00362924	-0.00248927	-0.00264231	-0.00139161	-0.00018317	-0.00195963	-0.0005411	-1.74e-05	-0.000396604	0.00106628	-0.000185893	0.00125014	0.00101109	0.000701817
280-02	0.0135014	-0.0825268	0.035309	0.012528	-0.0160319	0.00907564	0.00117369	0.000592472	0.00976047	-0.0281081	0.0296402	0.000541341	-0.00433886	0.00149445	0.00217075	-0.000506009	-0.0027584	0.00210586	0.00271196	-0.0006175	0.00256079	-0.00207907	0.00296905	-0.00147397	0.00210275	-0.0047514	-0.00334764	-0.00154786	-0.000119278	0.0021575	0.00294171	0.00277387	0.00253525	0.00169007	-0.000465975	0.00174698	0.0008797	-0.000174877	-7.99e-05	-0.00125151	-0.00027876	-0.000967811	-0.000929309	-0.000856635
340-01	-0.0254965	0.00889595	0.00456422	0.00110254	0.00653835	0.00903728	0.00464231	0.0153962	0.00134538	0.00344244	0.00224425	-0.0150561	-0.00992792	-0.000396044	-0.0170266	-0.014401	-0.00194515	-0.00778184	-0.0102445	-0.00124137	-0.00519921	-0.00238492	0.00572361	-0.00422564	0.0123986	0.00359491	-0.00110474	-0.00436757	0.00564078	0.00199535	-0.000255323	-0.000339827	-0.00394469	0.0017762	0.00152999	-0.00139195	-0.00135151	-0.00124114	0.000249389	0.00144184	0.00316409	-0.00126752	-8.42e-05	-0.000868626
366-01	-0.0227301	0.00959303	0.00219389	-0.000383067	0.0117938	0.00429791	0.00273485	0.0304479	0.00609346	0.012466	0.0126664	-0.000452979	0.0196624	0.00293544	-0.00441068	0.0121647	0.00293233	0.000611868	-0.00601892	0.00184316	0.000190865	0.00421076	0.000788715	-0.000993933	-0.00126863	-0.00408527	0.00405518	0.00277378	0.000871645	-0.00153874	-0.00257805	0.00320574	0.000903898	-0.00423743	-0.000909255	0.00099283	-0.00140679	-0.00207181	-0.0016374	0.00157006	8.91e-05	0.00182439	-0.00111822	-0.00206345
369-01	-0.0251874	0.0106369	0.00180083	-0.00182965	0.0128362	0.00382977	0.0042708	0.0284813	0.00845285	0.00686462	0.0149196	-0.00286911	0.0169533	0.00169092	-0.00113723	0.0128366	0.00110904	-0.000611799	0.00164172	0.00172026	0.00398097	-0.00224994	-0.000919302	0.00228804	0.00555441	-0.00107976	-0.00497144	-0.00347044	-0.0017246	0.000635799	0.00727949	-0.00550566	-0.00276356	0.000552127	0.00276515	-0.00308315	0.00163272	-0.00274044	0.000443241	-0.0022693	0.00174623	-0.000539728	-1.45e-05	0.00221643
384-01	-0.0250854	0.00914165	0.00163133	-0.00130051	0.0120191	0.00587985	0.00265979	0.0299681	0.0044661	0.00875768	0.0147136	-0.00113638	0.0183535	0.00155106	-0.000693528	0.0131674	0.00187776	-0.000860769	0.0017102	-0.00531434	-0.00542313	-0.0016764	0.00135984	-0.00137615	0.000875891	0.00415008	0.000989012	0.000744328	0.000399806	-0.000276787	-0.0033225	0.0013867	0.0024851	0.00375977	-0.00308331	0.00279873	-0.000499177	0.00347734	0.000915252	0.000291163	-0.00172849	-0.00134203	0.00138332	4.11e-05
40-09	-0.0308386	0.011691	0.00164855	0.00590555	-0.0140358	-0.000225887	0.00192356	-0.0189428	-0.00400622	0.00732946	0.00978888	0.00187571	0.00178792	-0.00944448	-0.00484055	0.00313208	-0.000675186	-0.0109639	0.0181528	0.00467141	-0.00192404	-0.000268489	-0.00513057	0.000340135	0.00194486	0.00352864	-0.00483087	-0.00321177	-0.000728632	0.00112332	-0.000514314	0.0038841	-0.0045499	-0.00948299	0.00180331	0.0025258	-0.00180079	-0.000263837	0.000991743	0.000573538	0.00113163	0.000917095	-0.000597202	-0.000364001
406-01	-0.026025	0.00919362	0.000697909	0.00360055	0.0110633	0.00513502	0.000740682	0.022683	0.00616503	0.0108038	-0.000275956	0.0184824	-0.0197495	0.00351047	0.0073561	-0.00184547	0.00262525	0.000917809	0.0023644	0.00555237	0.00112961	-0.000572613	0.00614451	-0.00232764	0.00534601	-0.00134291	0.00179013	0.00332665	-0.000744471	-0.00385998	8.03e-05	0.00513261	0.00218414	-0.00378738	-0.00476365	-0.00239265	-0.00277254	-0.00377432	-0.00123047	-0.00464875	-0.000429234	0.000915154	0.0014165	0.00053639
412-01	-0.0270489	0.00752532	-0.000324245	0.00273503	0.0114398	0.00516025	0.00223172	0.0208858	0.00379758	0.0114827	0.00236821	0.0170256	-0.0155128	0.00283517	0.00730294	0.000840758	0.000748444	-0.00147892	0.00653484	-0.000384011	0.000668061	-0.00491808	0.000658101	-0.001682	-0.00337486	-0.00184069	0.000173444	0.000398573	0.000368147	0.00274506	-0.00242134	-0.00335705	-0.0101641	0.00262888	0.000625611	-0.00202182	0.0042641	0.00127705	0.000629496	0.00282904	-0.00301354	-0.000339705	-0.00141238	-0.0006312
416-01	-0.0261491	0.00820173	-0.00179015	0.00145337	0.0106585	0.0044673	0.00169207	0.0246358	0.00491501	0.00939585	0.00522534	0.0152024	-0.0217656	0.00530401	0.0110859	0.00240708	0.00584722	-0.00180289	0.00067627	-0.00290638	0.00121747	0.00540094	-0.00717475	0.00105764	-0.00611438	0.00282865	-0.000302396	-0.00465777	0.00202878	0.00262138	0.00193819	-0.000936429	0.00488243	0.00132156	0.00387097	0.0025863	-0.00177655	0.00212172	0.000745158	0.000952237	0.0033624	-0.00106848	-0.000119064	-6.99e-05
42-04	-0.0241672	0.0101332	0.000701147	0.00388497	-0.0103771	-0.000552527	-0.000554842	-0.0221229	0.000952084	0.0116458	0.00601622	0.00464678	0.00307864	-0.00424936	-0.00905566	3.02e-05	-0.00219915	-0.0108674	0.00833375	0.00690775	0.00082334	0.00644663	-0.00146178	-0.00536219	3.88e-05	-0.00385884	-0.00422243	0.00131327	0.0115598	-0.00316072	-0.00276052	-0.00484108	0.00579976	0.00358217	0.00317113	-0.0019393	0.000463505	-0.000834335	-0.001698	-0.00205386	-0.00342291	-0.000857646	8.91e-05	-4.7e-05
446-01	0.107136	0.0351489	0.0279795	0.00678764	0.00235712	-0.000735488	-0.00283468	-0.00571473	0.000484017	0.00202979	0.00519184	-0.0117932	-0.00118527	-0.0061344	0.00577144	0.00342928	0.00334646	-0.00577368	0.00120825	-0.00171223	0.00640808	-0.00193039	0.00275663	0.00517831	-0.00116534	0.00290181	-0.000471231	-0.00224547	-0.00374182	-0.0058747	0.00164236	0.000154996	0.00127477	0.000857492	-0.0015283	-8.65e-05	-0.000391225	0.00133181	0.000663754	6.96e-05	-0.00204238	-0.00158019	-3.09e-05	-0.000365679
447-01	0.105515	0.0352436	0.0305127	0.0106894	0.00277934	-0.00291171	-0.00543903	-0.00215863	0.00379976	0.00101696	-0.00208519	-0.00596706	-0.00827255	0.00147884	0.00701464	0.00400231	0.000538081	-0.00346193	-0.00852998	0.00967492	-0.00417606	0.00664238	-0.000355213	-0.0038879	0.000596885	0.000935704	0.000429719	0.00186733	0.00222123	0.00369228	0.000816317	-0.00398286	0.00139015	-0.00350043	-0.00112901	0.00203688	0.000404501	0.00135877	-0.000703363	-0.00219877	0.000886137	0.000227719	3.15e-05	7.87e-05
448-01	0.0986876	0.033378	0.0285046	0.00605584	0.0075135	-0.00382238	-0.00635367	-0.000766532	-0.00166003	0.00422032	-0.00103988	-0.00437595	-0.00117165	0.00138937	0.00510125	0.00784822	0.00136505	-0.00169417	-0.000446722	-0.00247399	-0.00864158	-0.00962953	-0.00437427	0.000686687	-0.00190146	-0.000198847	-0.0023385	0.000798108	0.000550162	0.00369492	-0.000470301	0.00237361	-0.00322843	0.00175679	0.0014627	0.000238688	-0.0012071	-0.0022007	-0.000101116	0.00179956	-0.00102135	0.00101127	3.93e-05	6.34e-05
449-01	0.107805	0.0348767	0.0271926	0.00973174	0.00719476	-0.00443245	-0.00331434	0.00724971	-0.00350506	0.000741321	-0.000497962	0.0349603	0.0137627	0.00631092	-0.0177906	-0.0196746	-0.00353076	0.0030289	-0.00419452	-0.00227444	0.000296778	0.00060546	-0.00112442	0.00112013	-0.000605747	0.000133121	-0.00235821	-0.00112522	-0.00130047	-0.0010091	-0.000125011	0.000219495	0.00220676	-0.000345161	-9.86e-05	-8.33e-05	0.00168197	-0.000167199	0.000126079	-5.76e-05	-0.000182804	3.18e-05	-0.000497369	-5.63e-06
450-01	0.108707	0.0382838	0.0296955	0.00580885	0.00467861	-0.00492013	-0.00385463	-0.00494288	0.00178825	-0.000986057	0.000661808	-0.0114757	-0.00370555	-0.003575	0.00212181	0.00391127	-0.00265135	0.00709413	0.011864	-0.00389174	0.0063967	0.00316022	0.00199771	-0.00234872	0.0030895	-0.00339235	0.00461816	0.00071377	0.00254066	-0.000404727	-0.0012184	0.00108273	-0.00214134	0.00147464	0.000781849	-0.00200169	-0.000613115	-0.000230144	-4.9e-05	0.000676992	0.00239783	0.000357313	0.000512402	0.000159744
451-01	-0.0276673	0.0125376	0.00150403	0.00640074	-0.00150961	-0.00143063	0.000132889	-0.00602626	0.000673637	-0.0128139	-0.0136177	0.00358989	-0.00243286	0.00779076	-0.0103692	0.0088482	-0.0131457	0.00443265	0.00888058	-0.00973347	-0.00646341	-0.0104676	-0.00372005	-0.00323623	-0.000778291	-0.0101375	0.00431242	-0.000989929	-0.00155981	0.00117407	-0.00061563	-0.00482863	0.00474277	-0.00333683	-0.00289017	-0.00168392	-0.00109942	0.000885147	-0.00072965	-0.000871524	0.00260919	-0.000898952	-4.5e-05	-0.000263689
55-01	-0.0287811	0.00924619	0.00378498	0.002658	-0.00863745	-0.00128202	0.00423411	-0.0214337	0.000465443	0.00844813	0.00846791	0.0120397	0.000354349	-0.00697797	-0.00857403	0.00115102	-0.00323188	-0.0115462	0.000298823	0.00395814	-0.00637094	0.00413842	0.00398541	0.00512302	-0.00359977	0.00254623	0.00366184	0.00253074	-0.0111265	0.00317439	0.00627304	0.000880935	0.00222276	0.00616212	-0.00125316	0.000716495	-0.00115828	0.000560116	0.00047499	0.00165978	0.00187938	7.09e-05	0.000564096	5.31e-06
58-02	-0.0239888	0.0113089	0.00194862	0.00244626	-0.00284878	-0.000991748	0.00194095	-0.00129797	0.00229814	-0.0118408	-0.0106529	-0.00431633	0.00308954	-0.00326996	0.002669	0.00084446	0.0102706	-0.00236879	-0.000941492	0.00782571	0.00224189	0.000797334	-7.33e-05	0.00504166	-0.000684238	-0.00278969	0.000701463	-0.0107628	0.0016596	0.0102429	-0.00319657	-0.0012572	0.00682665	-1.24e-05	-0.00595606	-0.00541764	0.00132206	-0.000291684	0.00246174	0.00236922	-0.00046672	0.00105686	0.000660539	-0.000259925
60-01	-0.0271672	0.00875821	-0.00054024	0.0020556	-0.0117579	-0.00160381	0.00184885	-0.0209858	-0.00308265	0.0136889	0.0105978	-0.00295823	-0.00597506	-0.00659001	0.00227469	0.00710247	-0.00046913	-0.00392858	-0.00642712	-0.00587608	0.00279543	-0.00101084	-0.00225558	-0.00366008	0.00434595	-1.41e-05	0.00143257	0.0030247	-0.00302294	0.00393397	-0.00631112	0.00239614	-0.000791277	0.00370303	-0.00780927	0.00191444	0.00457657	0.000685736	-0.00193902	-0.00420974	0.000759216	-0.000176508	-0.00118833	0.000195206
62-01	-0.0299752	0.01107	-0.00110636	0.00412433	-0.0134782	0.00168329	0.00179663	-0.0238783	-0.00340053	0.013136	0.0133433	0.00425356	-0.00378046	-0.00681807	-0.000341524	-0.000731433	0.000920374	-0.000371879	-0.0125717	-0.0102429	0.0112965	-8.63e-07	-0.010123	-0.00401169	0.00289493	-0.00751549	0.000643653	-0.00487086	-0.00336581	-0.00500509	0.00370992	0.00197738	-0.00128825	-0.00011995	0.000836333	-0.0019278	-0.000976682	-0.00083564	0.00184201	0.00187136	-0.000735599	0.0010391	0.000681662	-5.16e-05
68-04	-0.0264273	0.00805428	-0.00140391	0.00622321	-0.00952858	0.00226183	-0.00320224	-0.016273	-0.00173	0.00864913	0.00568193	0.00259516	0.00144375	0.00997535	0.00276102	-0.000215706	-0.00268879	-0.000308433	-0.0064112	0.00375468	0.00621553	-0.00650128	0.00120214	0.0183262	0.00345017	-0.0028002	-0.00184358	0.0099839	0.00352773	0.000947098	-0.00580661	-0.000492226	-0.000466713	-0.0032747	0.00328579	-0.00068985	-0.00130932	0.00403379	0.002364	-0.0006914	0.00185011	-0.000402911	0.000356909	2.83e-05
84-10	-0.0020484	-0.0172802	-0.0134283	-0.038043	0.0243368	0.0191967	-0.0735452	-0.00796935	-0.00217394	-0.00167833	0.00279462	-0.00124188	-0.00258817	0.00205323	0.00168568	-0.000634048	0.00417011	-0.00138314	0.0013279	-0.00137004	-0.0013765	0.00042407	-0.000391485	0.0044163	0.00340347	-0.0042992	0.0052106	-0.00177408	0.00209087	-0.0034942	0.00111805	0.00127732	0.00168377	0.00106495	0.0016173	-0.000352882	0.000354413	-0.0016655	0.000449601	0.00133283	-0.00118448	-0.000135836	0.000278021	-0.000168523
85-04	-0.00076398	-0.0146181	-0.010725	-0.0333024	0.0209824	0.0171262	-0.0671051	-0.00856744	-0.000714353	-0.00414971	-0.00352725	0.00144592	0.00248728	-0.00163458	-0.00477764	0.00182052	-0.00382502	0.000293532	-0.00184378	0.0010041	0.00191054	0.000702496	0.00107498	-0.00515368	-0.00367383	0.00480414	-0.00581836	0.00132084	-0.00363956	0.00433436	-0.000917663	-0.00107413	-0.00182899	-0.00154244	-0.0013841	0.000918833	-0.000310699	0.00119222	-0.000566667	-0.00137882	0.00109317	7.53e-05	-0.000402492	0.000223068
90-01	0.00641286	-0.0436887	-0.00524884	-0.0221348	0.0444603	-0.0506223	0.0135504	-0.0151358	0.0295364	0.00885775	0.00215257	-0.0031626	0.00420599	0.000337388	-0.000638817	-0.00291779	-0.00430189	0.00726007	0.00310838	0.00839605	0.00544274	0.00703583	-0.00113703	-0.000630427	-0.00328491	-0.000962518	0.00251491	0.00167549	0.00010747	-0.000505752	8.95e-05	0.0018134	-0.00314067	0.00123355	-0.0019141	-0.00181467	0.000623458	-0.000911465	0.000537409	0.000908482	0.00278578	-0.000993299	-0.00020907	-0.000427577
92-02	0.00175392	-0.0383423	-0.00198409	-0.0210324	0.0437797	-0.0527776	0.0156893	-0.0174671	0.030725	0.00293655	-0.00706239	0.00125093	-0.00265673	-2.28e-05	0.00273658	-0.000954641	0.00205624	-0.00680452	-0.00386791	-0.00957843	-0.00569824	-0.00666787	0.000690004	0.000978484	0.00383029	0.00183071	-0.00312547	-0.0013948	-0.000124416	0.000307122	-0.000257257	-0.00224095	0.00293867	-0.00213042	0.00212502	0.00173043	-0.000845091	0.000866843	-0.0002708	-0.000682039	-0.00278905	0.00101131	0.000188207	0.000235927
94-01	-0.0249339	0.0120209	0.00358342	0.00612348	-0.0022975	-0.00152544	0.00195716	-0.000469318	0.00397024	-0.0124992	-0.00906655	-0.00383812	0.00118175	-0.00435357	0.00324505	-0.00291003	0.0114618	-0.00526958	-0.000874723	-0.00120885	-0.00068839	-0.00528292	0.00652954	0.00228593	-0.00971638	-0.00193971	-0.00367665	-0.00229344	-0.00286629	-0.00869851	-0.00646799	-0.00186672	0.000817562	0.00194885	0.00051425	0.00250076	-0.00128286	-0.00680694	0.00223185	-0.00159207	0.00261665	-0.000614489	-0.00130162	-6.5e-05
96-03	0.0376708	0.00469012	-0.00781601	-0.0866092	-0.0388712	0.0044833	0.0246851	0.00298931	-0.000364268	-0.0021004	-0.000485517	0.00288751	-0.000582567	-0.00217014	-0.00587428	0.0022398	0.00279172	-0.00221466	-0.00543264	0.00851199	0.0022656	-0.00825414	0.00417592	-0.00371106	-0.00703574	-0.00449498	0.00385416	-0.000904821	6.37e-07	0.00145543	0.00149473	-0.00171618	-0.00382297	-0.000138799	0.00164859	-0.00127739	-0.00166095	0.00164473	-0.00140226	-0.00166799	-0.000526419	0.000162057	0.000375804	1.19e-06
L046-07	-0.0232359	0.010709	0.00737572	0.0056026	-0.00300984	-0.00135593	0.00271188	-0.000687429	0.00177374	-0.0134447	-0.0102309	-0.0021118	0.00106629	-0.000433371	-0.000412429	-0.000722769	0.00629965	-0.000826767	-0.00408814	-0.00365702	-0.0104192	0.0106886	-0.0052577	0.00328962	0.000925255	-0.0045824	0.0024805	0.00237877	-0.00388772	0.00312901	-0.00590107	0.00532908	-0.00346894	-0.000515978	0.00490605	-0.00527845	-0.0013724	-0.00109273	-0.00258897	-0.000556392	-0.00145645	-0.00153762	-0.00055922	0.000952665
L1008	-0.0311049	0.0115007	0.00308682	0.00692485	-0.0137916	0.00306286	-0.00179876	-0.0156587	-0.00119386	0.00981108	0.00580876	-0.00932415	0.00561954	0.0259886	0.0134127	-0.00885398	-0.0029604	-0.00361721	-0.000883985	-0.000388859	-0.00161091	-0.000498578	0.000902058	-0.00280918	-0.00244648	0.00742332	0.00179079	-0.00391911	-0.00492078	-0.00444323	4.09e-05	-0.00490626	-2.29e-05	-0.00468974	-6.46e-05	-0.00233839	0.0045099	-0.000342011	-0.00378819	0.000201854	0.000285617	-0.000336228	0.000844914	-0.000658021
L1009	-0.0312092	0.0131399	0.00103966	0.00608409	-0.0103838	0.000175873	-0.00126922	-0.0157279	-0.00157979	0.00815039	0.00537034	-0.0067523	0.0107186	0.0244757	0.012001	-0.0126542	-0.00702639	0.00143826	0.00235297	0.00215322	-0.00152756	-0.000747812	0.000739172	-0.00330167	-0.00330518	-0.00278208	0.00228215	-0.00318169	0.0039126	0.00427874	0.00207757	0.0053818	-0.00195181	0.0053093	-0.00121183	0.00212786	-0.00580236	-0.000999053	0.00228837	-0.000803729	-0.00119049	0.000385216	-0.000693906	0.000769339
M02-01	-0.0278025	0.0114103	0.00463163	0.00642076	-0.00354034	0.000742637	9.44e-05	-0.00218683	0.00282513	-0.00993237	-0.00838794	-0.00275843	0.00226465	0.00381619	0.00814479	-0.0034874	0.0119739	0.00334996	-0.000156107	0.00758296	-0.00170513	-0.000280494	0.000475962	-0.0107861	0.00730172	-0.00793339	-0.00942424	0.00945357	-0.00676413	-0.00143444	0.00272471	-0.00325248	0.00219086	0.000574352	0.000864991	0.00145993	-0.000749643	0.00292086	0.00130012	0.00393984	0.000205673	0.000606485	4.3e-06	-0.000121268
M60-01	-0.0261453	0.00848731	0.00126545	-0.000564913	0.00194514	0.00699499	0.001294	0.0120345	0.000335265	-0.00458443	-0.00670743	0.000647997	0.00581803	-0.0170279	0.013633	-0.00867345	-0.0120968	0.00209229	0.000326538	-0.0028914	-0.000537452	0.00400852	0.0025701	0.00415125	0.000369601	-0.00322627	-0.00211064	-0.00104821	-0.000840904	0.000776353	0.00119525	-0.00437856	-0.00406004	-0.000926739	-0.00149843	0.000122065	-0.00268516	0.00109395	0.0017336	-0.00195049	-0.00148419	-0.00174842	0.00193391	-0.00142847
M60-011	-0.0259028	0.00848006	0.00304647	-0.00140458	0.00119124	0.00676444	0.00133818	0.010731	-0.000106356	-0.00469645	-0.00634954	0.000118697	0.00641186	-0.0154553	0.0131192	-0.0104378	-0.0122843	0.00227347	-0.0018904	-0.00336933	-0.000947643	0.00458694	0.000284473	0.00387587	-4.33e-05	-0.00160475	-0.00388292	-0.00226379	0.000729273	0.000945928	-0.0004587	-0.00408545	-0.00107961	0.00109899	-0.00123177	0.00237566	-0.000642273	-8.35e-05	-0.00295484	-0.000923626	0.0003602	0.00302696	-0.00128564	0.000518978
Variances (full dataset)
	variance
0	0.271541
1	0.123892
2	0.0727512
3	0.0602165
4	0.0511398
5	0.0455769
6	0.0421429
7	0.0349957
8	0.0313387
9	0.0240941
10	0.0215483
11	0.0141844
12	0.0123107
13	0.0115577
14	0.0109677
15	0.010489
16	0.00861554
17	0.00770015
18	0.00720345
19	0.00695125
20	0.00633912
21	0.00614803
22	0.00592573
23	0.00584115
24	0.00558631
25	0.00551865
26	0.0053245
27	0.00518181
28	0.00509153
29	0.00479794
30	0.00468775
31	0.00458674
32	0.00448286
33	0.00431099
34	0.00429404
35	0.00403177
36	0.00386998
37	0.00376604
38	0.00366039
39	0.00357796
40	0.00340634
41	0.00319965
42	0.00315276
43	0.00309898
44	0.00298609
45	0.00283016
46	0.00265352
47	0.00236515
48	0.00216679
49	0.00203168
50	0.00183596
51	0.00175892
52	0.00126006
53	0.0010134
54	0
55	0
Principal coordinate scores (reduced dataset)
	0	1	2	3	4	5	6	7	8	9	10	11	12	13	14	15	16	17	18	19	20	21	22	23	24	25	26	27	28	29	30
128-01	-0.0212016	-0.00889784	-0.0141836	0.0257351	-0.00845062	-0.00320204	0.00354102	-0.00242464	-0.00371815	-0.00198027	0.00329264	0.00447736	0.00232476	-0.00489762	0.00082857	0.00201311	0.0127619	-0.00576919	-0.00134683	0.000552705	0.00211726	0.00455341	-0.000632006	0.00377998	-0.00136988	0.00254848	-0.00175833	-0.00043025	0.001426	-0.00164924	-0.000410758
131-02	-0.021476	-0.00631918	-0.011867	0.0230461	-0.00667278	-0.00560785	0.00182712	-0.00154121	-0.00501021	-0.00245577	0.00471226	-0.00154689	-0.00379647	-0.00591109	-0.00294894	-0.00184551	-0.00475944	-0.000659495	0.000264267	-0.00370047	-0.00132187	-0.00569023	-0.00168743	-0.0040653	0.00549488	-0.00357387	0.00274898	0.000996768	-0.00223774	0.00295276	6.13154e-05
135-05	-0.0131615	0.00490587	-0.00300769	-0.0132744	-0.0191076	0.0146205	0.00857834	0.00382116	-0.00201973	-0.00823028	-0.00801048	-0.00220831	0.00479307	-0.00692838	-0.00183345	0.0126315	-0.00206247	0.00393221	-0.00459096	0.00192195	0.00242963	0.00276189	0.00318122	-7.79292e-06	0.00101488	-6.29974e-05	0.00111952	0.00052172	0.000313072	0.0016292	-0.000248353
159-11	0.0247715	-0.0165553	0.00522238	-0.00206107	-0.00589943	-0.00512069	-0.00413967	-0.0193274	-0.00588378	0.00394512	-0.00361236	0.00718937	0.00139736	-0.000772531	-0.00528964	0.000211146	-0.00169086	0.000862926	0.000124211	0.000446411	0.00152628	0.000240052	0.00284881	0.000231518	-0.00372405	-0.0045012	-0.00121291	-0.0019524	0.00155048	0.00195832	0.000437431
161-03	0.0249162	-0.015774	0.00307374	-0.000887823	-0.00687829	-0.0034974	-0.00439692	-0.0181806	-0.00907118	0.00483151	-0.00349467	0.000624486	0.00150416	0.00346485	0.000862087	0.000964005	0.00057723	0.000406561	-0.00108442	0.00136705	-0.00118194	6.48371e-05	0.000712981	-0.00266885	0.00214125	0.00509064	0.00218029	0.0021345	-0.00167931	-0.00108678	-0.000610252
184-01	0.00099315	0.014959	-0.000499929	-0.00337586	0.000193709	-3.40108e-05	-0.00756362	-0.000780317	-0.00332522	0.00915932	0.000281702	-0.00239334	-0.00345315	0.00309304	0.00239879	-0.000995174	-0.000109923	0.00467377	-0.00274859	-0.00483536	0.00852719	0.00419175	-0.00290182	0.00657133	0.00807109	-0.00213822	-0.000608309	-0.000750786	0.00195423	0.000255645	-2.07995e-05
209-01	0.00639903	0.0198685	0.0038388	0.00241125	0.0022706	-0.00868263	0.00258589	-0.00500468	-0.00739573	-0.00919522	0.0053657	-0.0115873	-0.00575065	0.0090905	-0.00753645	0.00898266	-0.000844278	-0.000141361	-0.00277379	-0.0027439	-0.00459231	-0.00249269	-0.00300308	0.00267518	-0.00243394	0.000747271	-0.000279796	-0.00143498	0.00100045	-0.00139077	1.89068e-05
266-01	0.00206148	0.015999	-0.00378231	-0.000238011	0.00224923	-0.00115015	-0.010296	0.00224009	0.00436381	-0.00560646	-0.00722624	0.0112083	-0.00025531	0.00600437	-0.00206554	0.00348422	0.00236617	-0.00213583	0.000251134	0.000181199	-0.00382053	-0.000799063	0.0031438	0.00104214	0.00576718	0.00193409	-0.003408	-0.000124008	-0.00443252	-0.000583344	0.00126925
266-02	0.00196035	0.0157557	-0.00104244	-0.00134247	-0.00141756	-0.000479976	-0.0120164	0.00515117	0.00481234	-0.00421557	-0.00789228	0.00734359	0.00211572	0.00628659	0.00263114	-0.000708834	0.00607902	-0.00435927	-0.00231892	-0.00396678	-6.6079e-05	-0.00597302	-0.00182237	-0.00167265	-0.0026847	-0.00282746	0.00300746	-0.000409748	0.00330921	0.00226937	-0.00126862
267-03	0.00282878	0.0176651	-0.00440531	0.00192001	-4.93146e-05	0.00118173	-0.011904	-0.000595386	0.000232437	-0.0091239	0.00381948	0.007486	0.00436252	-0.0041362	-0.00509132	-0.00294685	-0.0121716	-0.00112661	0.00492444	0.00100171	0.00481916	0.00416856	-0.00583091	-0.00211508	-0.00183339	0.002529	-0.000272205	0.00135177	0.00144372	-0.00169599	4.35132e-05
270-01	0.00521491	0.0248336	0.00755642	0.00146604	0.00946358	-0.00930916	0.0172142	-0.00137111	0.00849108	0.00506024	0.00238179	0.00311977	0.0033244	-0.00074209	-0.00628691	-9.38315e-05	0.00316299	0.00245125	-0.000553907	0.000826258	0.00684375	-0.00114388	0.000752392	-0.00472895	0.000700374	0.00302801	0.00265495	-0.00562986	-0.001452	-7.97706e-05	-0.000510931
276-01	0.00508062	0.0230208	0.0070889	0.000848395	0.0108308	-0.00998572	0.0136963	-0.00130563	0.00377548	0.00718313	-0.0061776	5.06476e-05	0.00562147	-0.00543351	-0.00469127	-0.00139665	-0.000657493	-0.00413171	-0.00106088	-0.00252205	-0.00629791	0.00416805	-0.000863158	0.00318955	-0.000644825	-0.00350699	0.000116025	0.00644892	-5.08508e-05	1.95992e-05	0.000204183
340-01	-0.0180764	-0.00470845	-0.0137532	0.0224786	-0.0118502	-0.00231229	0.00206053	0.00450553	0.00907059	0.00823244	-0.00765765	-0.00354806	0.00305606	0.0116634	0.000660808	3.2487e-05	-0.00724782	0.00629524	0.00169384	0.00349879	-0.000482613	0.000775701	0.00206188	0.00054939	-0.00328419	-0.000954447	0.000439531	-0.000309955	0.000316469	-0.00116852	0.000326023
366-01	-0.0332647	-0.0162692	-0.0110748	-0.0159148	0.00972963	-0.0112561	-0.00128966	-0.00336491	0.00393667	0.00130087	0.000759023	-0.00192491	0.00130509	-0.00231101	0.00313689	0.00204216	0.000316152	-0.00261112	-0.00462431	-0.00439149	0.00303998	-0.00363881	0.00196174	-0.00308532	-0.00106236	0.00115853	0.00157922	0.000901669	0.00145087	-0.00185883	0.00206234
369-01	-0.0325222	-0.0137731	-0.0105042	-0.0154712	0.00902683	-0.0102538	-0.000133992	9.30358e-05	0.00072375	-0.00328674	0.0037178	-0.00171865	0.00123885	0.00378431	-0.00716756	-0.00529669	0.00369168	0.00480457	0.00501852	0.00410607	-0.00147831	0.00192282	0.000332404	0.0026433	-0.000264608	0.00277264	-0.00267211	0.000762013	0.000399601	0.00463789	-0.000423421
384-01	-0.0330871	-0.0156332	-0.00993253	-0.0173236	0.00897635	-0.00947893	-0.000304009	-0.00151731	-0.00157214	0.000766825	-0.00497618	0.00151555	-0.002594	-0.0010657	0.0038067	0.00205856	-0.00413035	-0.0013448	0.000964094	0.000425013	-0.00117596	0.000890347	-0.00269956	0.000583493	4.93122e-05	-0.00297472	0.00054074	-0.00168664	-0.00169257	-0.00310696	-0.00181565
40-09	0.0238035	-0.0120321	0.00094344	-0.005066	-0.00709669	-0.0079337	-0.00109401	0.018219	-0.0106254	-0.000829612	0.00193909	0.000408023	-0.000178475	0.0020806	-0.00290943	-0.0017299	0.00531847	0.00458178	0.00325747	-0.00795464	0.00299411	0.00463791	0.00165034	-0.00367398	-0.00369812	-0.00275423	0.00015725	0.00111969	-0.00264897	-0.00108317	0.0004343
406-01	-0.0253771	-0.00849967	0.0266212	0.00743346	0.00484614	0.0068912	-0.00358211	0.000895253	-0.00118713	0.003323	-0.00102914	-0.00445291	0.00715614	0.00178047	0.0028431	0.00246638	0.000508186	0.00109419	-0.00313829	-0.00105672	0.00415283	-0.00394386	-0.00489011	-0.00389161	-0.00129797	0.00152529	-0.00641903	0.00294332	-0.00111292	0.000846874	-0.000170978
412-01	-0.0239157	-0.0110187	0.0240617	0.00411258	0.0046928	0.00643763	-0.00161733	0.00350846	-0.00406272	-0.00134402	-0.00148557	0.00163458	0.000121296	0.00293649	0.00302415	-0.00222679	-0.000103773	0.000587473	0.00211759	-0.0013168	-0.00456732	0.00527119	-0.000384964	0.00114767	0.00104533	0.0044098	0.00785371	-0.000124149	0.00113225	0.000811262	0.000604494
416-01	-0.0270811	-0.0110851	0.0267725	0.00738924	0.00637215	0.00658332	-0.00510966	0.00231869	0.00210529	-0.00168175	0.00155929	0.00323427	-0.00865937	-0.00386508	-0.00555071	-0.000392543	-0.00165276	-0.00138633	-0.000416756	0.00263482	0.000276072	0.00010401	0.0056442	0.00217975	-0.000688688	-0.00420286	-0.00120139	-0.00269622	-0.000156756	-0.00148808	-0.000213588
42-04	0.02411	-0.012727	-0.000159738	-0.00223106	-0.0044105	-0.00827599	-0.000763854	0.0157656	-0.006631	0.00285717	0.00050481	-0.00219762	0.00686849	-0.00228811	-0.00233539	-0.00715953	-0.00658439	-0.00530857	-0.00890697	0.00201676	-0.00348856	-0.00287736	0.00287603	0.00187522	0.00224921	0.00324771	-0.00179665	-0.00290012	0.00163407	-0.000174024	-0.000518157
451-01	0.00717397	0.0184974	0.00348083	0.00508896	0.00817616	-0.0104136	0.0134308	-0.00120455	-0.0114181	-0.0104825	-0.00625485	0.000959287	-0.00350157	-0.00111833	0.0140279	-0.00590236	-0.00109727	0.00417122	0.00237072	0.00449618	0.00206276	-0.00226549	0.002549	0.000106691	-0.00039543	-0.000493615	-0.00183946	0.00024023	0.000926612	3.95047e-05	0.000370821
55-01	0.0229751	-0.0121275	0.00659901	-0.00441852	-0.0061146	-0.00963666	0.00244626	0.0107422	0.0010431	0.00697984	0.00173962	0.00147398	-0.00480414	-0.00117479	0.000748939	0.0103239	0.00114692	-0.00484283	0.0097856	0.00820658	0.00209866	-0.00469242	-0.00361917	0.00111855	0.00184776	3.8844e-06	0.000933552	0.00183034	0.0013303	0.000232527	0.000340267
58-02	0.00203872	0.0165753	-0.00357361	-0.00327728	-0.00233871	-0.000202813	-0.00955064	0.00184983	0.00198909	0.00335234	0.00793693	0.00116514	-0.00808626	-0.00106261	0.000533146	-0.0023009	0.00431751	0.0051235	-0.0101856	0.0101631	-0.00266788	0.00275392	-0.000621433	-0.00514739	-0.000832739	-0.00152772	0.00108726	0.00327504	0.000380629	-0.000479687	9.29094e-05
60-01	0.0236385	-0.0175905	0.00345212	-0.00014909	-0.00541043	-0.00434793	0.002427	-0.00143965	0.0118388	-0.00358568	-0.00312637	-0.00259584	-0.00257162	-0.00373922	0.00628676	-1.90805e-05	0.000562986	0.000734573	-0.00194541	-0.00133315	-0.00574321	0.00612265	-0.00835993	-0.00205106	0.000102296	-0.000840807	-0.00206974	-0.00502149	-0.000950362	0.00133475	0.000452083
62-01	0.0274412	-0.019406	0.00486952	-6.47702e-05	-0.00720474	-0.000404509	0.000954895	-0.0036507	0.017166	-0.010535	-0.0019963	-0.00696726	-0.00445174	-0.00138232	-0.00226857	-0.00705482	0.00165191	0.000942897	-0.000386226	-0.00175071	0.00511358	-0.00292004	0.00219336	0.00352451	0.000923079	0.00132218	0.00112376	0.00402132	-0.000143646	-0.00126878	-0.000405321
68-04	0.0191257	-0.0107442	-0.000557783	0.00128114	0.0093743	0.00430365	0.0033218	-0.00181777	0.00575269	-0.00388316	0.0185368	0.00546544	0.0112158	0.00407266	0.00781864	0.00579124	-0.00222458	0.00297598	-0.000211537	-0.000971181	-0.00230067	-0.000102721	0.00318246	0.00215983	0.00136847	-0.00326562	0.000480161	0.000566838	0.000166558	2.54459e-05	-0.000206287
94-01	0.00131693	0.016216	-0.00234003	-0.00116523	-0.00365553	0.00340677	-0.0107633	0.0001182	0.000585952	0.00673089	0.00145799	0.000488604	0.000385388	-0.012007	0.00259484	0.000227083	0.00135733	0.00932427	0.00289882	-0.00333225	-0.00458635	-0.00706364	-0.000472422	0.00585898	-0.00427737	0.00324637	0.000520844	-0.00135134	-0.00149806	-0.000358216	4.17242e-05
L046-07	0.00215929	0.0177102	-0.00255484	-0.000101802	-0.00210851	-0.00156043	-0.00530318	-0.00116329	0.00446062	0.00528663	0.00426683	-0.00541534	-0.00820759	-0.000754354	0.00705423	0.00327779	-0.00490292	-0.00816532	0.00281378	-0.00451812	0.000843437	0.00496368	0.00731884	-0.00248321	-0.00255991	0.00335643	-0.00192941	0.000281112	-0.000335369	0.00254122	-0.000717787
L1008	0.02078	-0.011191	-0.0131458	0.00589278	0.021774	0.0202773	0.00334678	0.00197152	-0.000591327	0.00222188	-0.00489479	-0.00060849	-0.00407682	-0.00225309	-0.00397429	0.00193968	0.00174986	0.00435229	0.00387996	-0.00312731	-0.00413858	-0.00038189	0.00146254	-0.00544204	0.00292639	0.00124506	-0.00230521	0.000273365	0.00401443	-0.00120889	-0.000509141
L1009	0.0199682	-0.00918555	-0.0144561	0.00203187	0.0199355	0.0214692	0.00470539	0.00233126	-0.00420747	0.00151818	-0.00157109	0.000476068	-0.00375847	0.00245055	-0.000102779	-0.00062283	-0.00189962	-0.00484175	-0.0047117	0.00270346	0.00495695	-0.000603628	-0.00316011	0.00438406	-0.00449812	0.00024199	0.00213671	5.75237e-05	-0.00367242	0.00172218	0.000417936
M02-01	0.00377279	0.0134284	-0.00271074	-0.00157159	0.0036068	0.00810279	-0.0128676	-0.00337679	-0.00184721	-0.0011977	-0.00130079	-0.0160387	0.0105916	-0.0020373	0.000399812	-0.00361065	0.00543202	-0.00471649	0.00623337	0.00536499	3.65927e-05	0.000868861	0.00160271	-0.00161499	0.00148744	-0.00390263	0.00147175	-0.00241661	-0.0010165	-0.000818322	0.00043843
M60-01	-0.012444	0.00716082	0.00107604	-0.0121537	-0.016489	0.0146358	0.0113711	-0.00262556	-0.00142236	0.0022162	0.00442972	0.00244612	-0.000638778	0.00448024	0.00101328	-0.00619075	0.00107495	-0.00218949	0.00258004	-0.00116713	-0.00240619	-0.0018629	-0.00102896	-0.000721253	0.000552604	-0.000675617	-0.000737699	0.000903338	-0.00151374	-0.00141038	-0.00174434
M60-011	-0.0109225	0.006942	-0.00110515	-0.0110472	-0.016364	0.0152365	0.0111886	-0.00283948	-0.000358926	0.00266801	0.0040049	0.00243706	-0.00259781	0.00269222	-0.000617511	-0.00595224	6.42111e-05	-0.00358454	0.00182724	-0.00122496	-0.00152196	-0.002008	-0.00149729	-0.000251666	-0.000191262	-0.000204347	-0.00164146	-0.00139091	0.00184479	-0.000366787	0.00217845
Variances (reduced dataset)
	variance
0	0.244862
1	0.142407
2	0.0716336
3	0.0647797
4	0.061481
5	0.0562435
6	0.0411255
7	0.0331438
8	0.0270155
9	0.0216039
10	0.0211304
11	0.0198628
12	0.018083
13	0.0167168
14	0.0160741
15	0.015852
16	0.0146584
17	0.0129486
18	0.0125554
19	0.0113942
20	0.0110256
21	0.0101398
22	0.00886697
23	0.0084635
24	0.00726633
25	0.00681666
26	0.00590756
27	0.00570432
28	0.00430122
29	0.00383307
30	0.00256913
31	0.00153397
32	0
33	0

## Sheet: prcoords full
	0	1	2	3	4	5	6	7	8	9	10	11	12	13	14	15	16	17	18	19	20	21	22	23	24	25	26	27	28	29	30	31	32	33	34	35	36	37	38	39	40	41	42	43
116-01	0.0388337	0.00391505	-0.0118688	-0.0800092	-0.0362791	0.00695139	0.0228409	0.00879855	-0.0020047	-0.00233979	0.00119055	-0.000859431	-0.0016013	0.00524604	0.00652309	-0.00257796	-0.00224923	0.0033367	0.00619443	-0.00827321	-0.00354298	0.00755964	-0.00413933	0.00328444	0.00683985	0.00452423	-0.00410852	0.00196571	0.00022938	-0.00187365	-0.00200266	0.00194063	0.00432994	-7.53e-05	-0.00118904	0.00105294	0.00174515	-0.00178298	0.00138103	0.0018406	0.000691513	-0.000148448	-0.000347631	2.53e-05
128-01	-0.0239304	0.0100733	0.00469772	0.0027579	0.00841066	0.00797338	0.00656782	0.0175759	0.0038493	0.00839853	0.00456681	-0.021287	-0.011347	0.0012868	-0.015239	-0.0100416	-0.00540874	0.00626208	0.00318728	0.000733227	0.00653822	-0.00141569	-3.78e-05	0.00197537	-0.00543831	-0.00184365	-0.00242305	0.00303152	-0.00664959	0.00669067	-0.00202917	0.00219686	0.00396239	-0.000853811	0.00532606	0.00475247	0.00329552	-0.00326568	-0.000436647	-0.000367998	-0.00260099	0.000499105	0.00144255	0.000147444
131-02	-0.0241153	0.00786518	0.00251598	0.000796995	0.00616449	0.00635365	0.000330368	0.0187631	0.00720127	0.00608829	0.00331106	-0.0197487	-0.0117042	0.000920717	-0.0147744	-0.00639348	-0.00192047	0.00226371	0.00112271	0.00222651	-0.00252452	0.00206042	-0.00492846	0.00380218	-0.0053747	0.0004842	-0.000429789	-0.000576192	-0.00043958	-0.0086479	0.000908995	-0.00161811	0.000774182	-0.00019888	-0.00567236	-0.00311414	-0.00227107	0.00619044	0.000435706	0.000366911	-0.00111927	0.00114778	-0.00161462	0.000743545
135-05	-0.0287273	0.0105215	0.0023646	0.00184537	0.00744917	0.00561865	0.000308502	0.010557	0.00120952	-0.00554944	-0.00164819	-0.00221395	0.00769277	-0.0199214	0.0129525	-0.010118	-0.00905278	-0.004226	-0.00219892	0.00468755	-0.000829699	-0.00959528	-0.00534216	-0.00732981	-0.00306837	0.0044657	0.00888423	0.00610961	0.00276328	-0.00201381	0.000563052	0.00490959	0.00528756	-0.00130797	0.00372815	-0.00224559	0.00308862	0.000403165	0.000634812	0.00186402	0.00110634	-0.000702724	-0.000125007	0.00064459
159-11	-0.0337732	0.0134536	0.00262176	0.00649868	-0.0114528	-0.00117469	-0.00166647	-0.0209928	-0.00146261	0.0134239	0.0098367	0.00129995	-0.00354398	-0.00952878	-5.17e-05	0.0056903	0.00563806	0.0169624	-0.000893735	-0.0039637	-0.00373625	-0.00218364	0.00757414	0.00165837	-0.00217463	0.00464496	-0.000139659	-0.001183	0.00436139	0.000317434	0.00246301	-0.00153474	0.00217468	0.00167974	0.00406445	-0.000219901	-0.00356138	0.000298783	-0.00611278	0.00157508	0.000671178	0.000865863	0.000413052	-0.000216968
161-03	-0.0291181	0.0147421	0.00238585	0.00492084	-0.0105406	0.00253456	-0.000135222	-0.0223129	-0.00126735	0.0135537	0.0082959	0.00368107	-0.000959382	-0.00733139	-0.00294583	0.000197011	0.00375537	0.0186139	-0.00220265	0.000427467	-0.00819735	0.00227907	0.00569456	-0.00170458	-0.00178977	0.00209322	0.000177461	0.000682205	0.00204836	-2.02e-05	-0.000338653	-0.00266871	-0.00092435	-0.00374526	-0.00240527	-0.000215523	0.00422463	-0.00214754	0.00552176	0.00108116	-0.000979008	-0.00126322	-0.000459527	0.000616569
162-03	0.0404649	-0.0123563	-0.0537689	0.0218576	-0.0307421	-0.0312599	-0.0162786	0.0150803	-0.00245978	0.000992756	0.000526319	0.00130623	0.000477146	-0.00195903	0.00131394	-0.000792017	-0.000347802	0.00482841	-0.000248531	0.00446954	0.00354901	-0.00453483	-0.000765763	1.94e-05	0.00358616	0.00187791	-0.000349657	-0.000843895	0.000742454	-0.000191446	-0.00317255	-0.000195299	0.00238422	0.00355285	0.00206646	0.00201867	-0.000873861	0.00153842	-0.000580358	-0.00029793	0.000287891	-0.00047172	-0.00153096	1.87e-05
162-031	0.0404824	-0.0125834	-0.055054	0.0211131	-0.0297716	-0.0324871	-0.0160622	0.0146696	-0.00238265	0.00164614	-0.000817227	0.00117618	0.000164542	-0.00172372	-0.000399183	-0.000833948	-0.00265846	-0.000270434	-0.000167683	0.0017897	0.00133997	-0.00382789	-0.000436899	0.000801204	0.000689294	0.00236433	-0.00335896	-0.00296344	0.000761165	0.00112208	-0.000536954	0.00178217	-0.00054195	-0.00136937	-0.00315012	-0.00211515	0.00157977	-0.00180878	-0.000727112	0.00214248	-0.0001422	0.000691746	0.00116022	0.000206827
184-01	-0.023291	0.0107216	0.00307814	0.00269534	0.00175287	-0.000661246	0.00230054	-0.00229612	0.00370491	-0.00980202	-0.010719	0.0026526	0.00456974	-0.000282197	-0.000541633	-0.00197192	0.00655046	0.00180329	0.00271122	0.00108147	-0.001967	0.00134612	0.00772763	0.000437853	0.00115661	-0.00524341	0.000107943	-0.00943588	0.000952248	-0.00394265	2.41e-05	0.00886351	-0.00213546	-0.000644151	0.00319798	0.00344041	0.00626585	0.00688919	-0.0014065	-0.00164185	0.00109297	0.000438057	0.000703819	0.000392078
208-01	0.0405494	-0.0150603	-0.0512444	0.023005	-0.0314641	-0.0316145	-0.0147115	0.0152469	-0.0030819	-0.00216801	0.00546826	-0.00640285	-0.00164788	-0.000227448	-0.00218686	-0.000963414	0.00319233	-0.00500495	0.000159326	-0.00642614	-0.00579479	0.00765881	0.00235545	-0.00167195	-0.0041293	-0.00476451	0.00478571	0.0036645	-0.00187141	-0.00030642	0.00396472	-0.00201158	-0.0021991	-0.00205003	0.00162118	0.000557849	-0.000384617	0.000356354	0.00133672	-0.00169654	-0.000226454	-0.000225799	0.000582326	-8.73e-05
209-01	-0.025253	0.0131414	-0.000130336	0.00397259	-0.00262412	-0.00262719	0.00114901	-0.00505407	0.000936454	-0.0133774	-0.0140698	0.00227831	-0.00266701	0.00155726	-0.00497198	0.0070953	-0.00194467	0.00953607	-0.00187474	0.0138655	-0.00448947	-0.00215529	-0.0144823	0.00300216	0.00564341	0.00420131	0.00331957	-0.00358924	-0.00215425	-0.00510696	0.000156428	-0.00139525	-0.00343294	0.00457496	8.51e-05	0.00521772	-4.69e-05	-0.00197341	-8.41e-05	-0.00196831	-0.000912022	-0.00014351	0.00101287	-0.0007178
225-02	-0.00329869	-0.0137794	-0.0050537	-0.00574964	0.0305348	-0.0164901	0.0139229	-0.000388872	-0.0597054	-0.00790307	0.00767815	-0.0012617	9.18e-05	-0.00136019	0.00237093	-0.00151767	0.00272908	0.00522107	0.00222134	0.00343455	0.000963783	-0.00188593	0.00128769	0.00054182	0.00337903	0.0040588	-2.04e-05	-0.00195753	-0.00613249	0.00143202	0.00202882	0.00145013	0.00239883	-0.00175754	0.00154095	-0.00448607	-0.00245971	0.000790716	-0.00105492	-0.00198664	-0.00171325	-0.000977934	-0.00155193	-0.000461772
250-01	-0.00561997	-0.0120764	-0.00539999	-0.0064455	0.0350833	-0.0155405	0.0149203	-0.00137999	-0.0615492	-0.0104687	0.00795764	-0.00102468	-0.0029036	0.003587	-0.00157487	0.00221219	-0.000788402	-0.00466653	-0.00187281	-0.00154625	-0.000841177	0.00244132	-0.000120399	-0.000559154	-0.00386528	-0.00364393	-0.000437955	0.00249473	0.00634748	-0.0020439	-0.00152454	-0.0022835	-0.0019076	0.00155726	-0.00183361	0.00376621	0.00236843	-0.00056018	0.000765499	0.00146434	0.00148858	0.00115814	0.00147133	0.0004922
266-01	-0.0266562	0.0104792	0.00554569	0.00330129	-0.00368773	0.000760233	0.00153673	-0.000658302	0.00336563	-0.0120838	-0.0100381	-0.000449798	0.00382952	0.00274449	-0.00343103	-0.00272999	0.0103521	-0.000613399	0.00445707	-0.00650294	0.00605173	0.00160115	0.00053519	0.000210007	0.00399822	0.00677582	0.0116743	0.00331861	0.00164594	0.00326087	0.00379757	-0.0052019	3.8e-05	0.000598861	0.00357771	0.000715125	0.00175529	0.000241212	0.00379546	-0.00351995	-0.000536218	0.00223931	-0.000971836	-0.000560441
266-02	-0.0268963	0.00995766	0.00411764	0.00247196	-0.00108043	-0.0010857	0.00304646	-0.00142012	0.00205878	-0.0124981	-0.00937817	0.00468834	0.00494517	-0.000753636	-0.00559484	-0.00651358	0.00976345	-0.000856635	0.00349482	-0.00417014	0.0121202	0.000941921	0.00048092	-0.0040976	0.00118661	0.00468795	0.00425386	0.00105201	-0.000110624	0.00174707	-0.00413604	-0.00213634	-0.00281193	-0.00266434	-0.00440174	0.00448306	-0.00511911	0.000565077	-0.00300978	0.00322102	-0.000856378	-0.00176493	0.000617928	0.00108336
267-03	-0.0264855	0.0131019	-0.00254598	0.00473268	-0.00271032	0.00102032	0.000479218	-0.00167164	0.00378136	-0.0122525	-0.0125179	-0.00310518	0.00339526	0.00140398	-0.00274596	-0.00414949	0.0110143	0.000387205	0.00164299	-0.00554667	0.00129557	-0.00282807	-0.00632228	0.00392661	-0.00589673	0.00297867	-0.00812255	0.00809697	0.00713371	0.00132674	0.00947376	0.00474364	-0.00201403	0.0018392	-0.00465785	-0.00302617	0.00233805	-0.000887885	-0.00291327	-0.00168353	0.000656536	-0.000505576	0.000391858	-0.000835087
270-01	-0.0307904	0.0152013	0.00482599	0.00431039	-0.00682087	-0.00589873	0.00311922	-0.00101077	0.00175832	-0.0176788	-0.0160513	0.00152772	-0.00670546	0.00546779	-0.000829028	0.0153504	-0.0134258	-0.00413248	-0.00756469	0.00206909	0.00440663	0.00378868	0.00627985	0.00452553	0.000851523	-0.000494403	0.00190571	0.000285343	0.00337617	-0.00076008	0.00705245	0.00154102	0.000864902	-0.00375344	-0.000694394	0.00349117	0.00161154	-0.00229743	-0.00165971	0.00369617	-0.00218809	-0.00119933	-0.00162715	0.000527848
273-02	0.0644424	-0.0171539	-0.0626597	0.0171876	0.0251588	0.0497362	0.0253471	-0.0148015	0.00888277	-0.00269726	-0.00332546	0.00101585	0.00223973	0.00268669	0.00176011	0.00133707	-0.000735057	-0.00106698	0.00253495	0.000871366	0.00253949	0.00233687	0.000230789	0.00190363	0.00111767	-0.00189199	0.00107308	0.000472761	-0.00335202	-0.000178682	-0.00262396	-0.00299104	-1.35e-05	0.00293527	0.00182303	-0.00163733	0.00158825	-0.000769363	-0.00358986	0.0012504	0.00070595	0.000138647	-8.43e-05	-0.000123074
274-02	0.0657576	-0.0171462	-0.0606651	0.0150492	0.0246901	0.0483306	0.0260117	-0.0162683	0.00850148	-0.00215378	-0.0013292	-0.000319311	-0.000443136	-0.00103559	-0.00157682	0.00163486	0.000516667	0.00110396	-0.003121	-0.000889315	-0.00293771	-0.00180794	0.000630089	-0.00251303	-0.00128354	0.00229806	-0.000780383	-0.000747904	0.00314018	0.000385146	0.00276646	0.00309668	6.34e-05	-0.00335073	-0.001465	0.00172021	-0.00216565	0.000602094	0.0033794	-0.00112172	-0.000898231	-2.91e-05	-0.000142271	0.00017761
276-01	-0.0267864	0.0141099	0.00271524	0.00628936	-0.0053036	-0.00403168	-0.000172196	-0.0016594	0.00126164	-0.0156737	-0.0161195	0.00334023	-0.00294119	0.00599097	-0.00347318	0.0152699	-0.0122922	0.000264849	-0.00205894	-0.00338425	0.00514791	0.00408416	0.00582606	-0.00662591	-0.00248748	0.0086475	-0.00622011	0.000856669	-0.0017567	-0.00236047	-0.0041956	0.00350341	-0.000361505	0.00372359	0.00365226	-0.00547805	-0.00136361	0.00111009	0.00352287	-0.000293486	-0.000144634	0.00138045	0.000729952	-0.000321008
278-01	0.0181339	-0.0854339	0.0308644	0.00773258	-0.0141204	0.0107651	0.00180302	0.00562853	-0.0131076	0.0276783	-0.0273535	-0.00258685	0.005676	-0.000186882	0.000263249	0.00536784	0.0021943	0.00233488	-0.00597659	-0.00186572	0.00336953	0.002625	-0.00586815	-0.00350112	-0.0045969	-0.000216265	-0.00257231	-0.0030744	0.00101644	0.00144952	-0.000580344	-7.94e-05	0.000698049	-0.00272385	0.00259907	0.000623634	-0.000491006	0.000606434	0.000446975	-0.00144784	0.000576757	-0.0010534	-2.77e-05	-3.3e-05
278-05	0.0170487	-0.0869838	0.0292662	0.00912114	-0.0143014	0.0122177	0.000488979	0.00482736	-0.011704	0.0282963	-0.0298254	-0.000349937	0.000650008	-0.00125664	-0.00152282	-0.00122534	-0.000214516	-0.00329525	0.0064641	0.000837769	-0.0025128	-0.00221323	0.00509544	0.00346739	0.0045811	5.15e-05	0.00327412	0.00278907	-0.00121295	-0.0022036	0.00174669	0.000369255	-0.000362577	0.00297108	-0.0022473	-0.000353222	0.000417953	-0.000804077	4.33e-05	0.00177751	-4.46e-05	0.000764957	7.4e-05	0.000269099
280-01	0.0117205	-0.081611	0.03406	0.013802	-0.0158133	0.0104244	0.000781835	0.00108604	0.0111078	-0.0304719	0.0266949	0.00466921	-0.00188215	0.00029036	-0.000989661	-0.000482535	0.000788154	0.000252334	-0.00267955	0.00165026	-0.00307978	0.000297872	-0.0028037	0.00126611	-0.00239505	0.00489904	0.00239598	0.00127763	0.00143038	-0.0017408	-0.00362924	-0.00248927	-0.00264231	-0.00139161	-0.00018317	-0.00195963	-0.0005411	-1.74e-05	-0.000396604	0.00106628	-0.000185893	0.00125014	0.00101109	0.000701817
280-02	0.0135014	-0.0825268	0.035309	0.012528	-0.0160319	0.00907564	0.00117369	0.000592472	0.00976047	-0.0281081	0.0296402	0.000541341	-0.00433886	0.00149445	0.00217075	-0.000506009	-0.0027584	0.00210586	0.00271196	-0.0006175	0.00256079	-0.00207907	0.00296905	-0.00147397	0.00210275	-0.0047514	-0.00334764	-0.00154786	-0.000119278	0.0021575	0.00294171	0.00277387	0.00253525	0.00169007	-0.000465975	0.00174698	0.0008797	-0.000174877	-7.99e-05	-0.00125151	-0.00027876	-0.000967811	-0.000929309	-0.000856635
340-01	-0.0254965	0.00889595	0.00456422	0.00110254	0.00653835	0.00903728	0.00464231	0.0153962	0.00134538	0.00344244	0.00224425	-0.0150561	-0.00992792	-0.000396044	-0.0170266	-0.014401	-0.00194515	-0.00778184	-0.0102445	-0.00124137	-0.00519921	-0.00238492	0.00572361	-0.00422564	0.0123986	0.00359491	-0.00110474	-0.00436757	0.00564078	0.00199535	-0.000255323	-0.000339827	-0.00394469	0.0017762	0.00152999	-0.00139195	-0.00135151	-0.00124114	0.000249389	0.00144184	0.00316409	-0.00126752	-8.42e-05	-0.000868626
366-01	-0.0227301	0.00959303	0.00219389	-0.000383067	0.0117938	0.00429791	0.00273485	0.0304479	0.00609346	0.012466	0.0126664	-0.000452979	0.0196624	0.00293544	-0.00441068	0.0121647	0.00293233	0.000611868	-0.00601892	0.00184316	0.000190865	0.00421076	0.000788715	-0.000993933	-0.00126863	-0.00408527	0.00405518	0.00277378	0.000871645	-0.00153874	-0.00257805	0.00320574	0.000903898	-0.00423743	-0.000909255	0.00099283	-0.00140679	-0.00207181	-0.0016374	0.00157006	8.91e-05	0.00182439	-0.00111822	-0.00206345
369-01	-0.0251874	0.0106369	0.00180083	-0.00182965	0.0128362	0.00382977	0.0042708	0.0284813	0.00845285	0.00686462	0.0149196	-0.00286911	0.0169533	0.00169092	-0.00113723	0.0128366	0.00110904	-0.000611799	0.00164172	0.00172026	0.00398097	-0.00224994	-0.000919302	0.00228804	0.00555441	-0.00107976	-0.00497144	-0.00347044	-0.0017246	0.000635799	0.00727949	-0.00550566	-0.00276356	0.000552127	0.00276515	-0.00308315	0.00163272	-0.00274044	0.000443241	-0.0022693	0.00174623	-0.000539728	-1.45e-05	0.00221643
384-01	-0.0250854	0.00914165	0.00163133	-0.00130051	0.0120191	0.00587985	0.00265979	0.0299681	0.0044661	0.00875768	0.0147136	-0.00113638	0.0183535	0.00155106	-0.000693528	0.0131674	0.00187776	-0.000860769	0.0017102	-0.00531434	-0.00542313	-0.0016764	0.00135984	-0.00137615	0.000875891	0.00415008	0.000989012	0.000744328	0.000399806	-0.000276787	-0.0033225	0.0013867	0.0024851	0.00375977	-0.00308331	0.00279873	-0.000499177	0.00347734	0.000915252	0.000291163	-0.00172849	-0.00134203	0.00138332	4.11e-05
40-09	-0.0308386	0.011691	0.00164855	0.00590555	-0.0140358	-0.000225887	0.00192356	-0.0189428	-0.00400622	0.00732946	0.00978888	0.00187571	0.00178792	-0.00944448	-0.00484055	0.00313208	-0.000675186	-0.0109639	0.0181528	0.00467141	-0.00192404	-0.000268489	-0.00513057	0.000340135	0.00194486	0.00352864	-0.00483087	-0.00321177	-0.000728632	0.00112332	-0.000514314	0.0038841	-0.0045499	-0.00948299	0.00180331	0.0025258	-0.00180079	-0.000263837	0.000991743	0.000573538	0.00113163	0.000917095	-0.000597202	-0.000364001
406-01	-0.026025	0.00919362	0.000697909	0.00360055	0.0110633	0.00513502	0.000740682	0.022683	0.00616503	0.0108038	-0.000275956	0.0184824	-0.0197495	0.00351047	0.0073561	-0.00184547	0.00262525	0.000917809	0.0023644	0.00555237	0.00112961	-0.000572613	0.00614451	-0.00232764	0.00534601	-0.00134291	0.00179013	0.00332665	-0.000744471	-0.00385998	8.03e-05	0.00513261	0.00218414	-0.00378738	-0.00476365	-0.00239265	-0.00277254	-0.00377432	-0.00123047	-0.00464875	-0.000429234	0.000915154	0.0014165	0.00053639
412-01	-0.0270489	0.00752532	-0.000324245	0.00273503	0.0114398	0.00516025	0.00223172	0.0208858	0.00379758	0.0114827	0.00236821	0.0170256	-0.0155128	0.00283517	0.00730294	0.000840758	0.000748444	-0.00147892	0.00653484	-0.000384011	0.000668061	-0.00491808	0.000658101	-0.001682	-0.00337486	-0.00184069	0.000173444	0.000398573	0.000368147	0.00274506	-0.00242134	-0.00335705	-0.0101641	0.00262888	0.000625611	-0.00202182	0.0042641	0.00127705	0.000629496	0.00282904	-0.00301354	-0.000339705	-0.00141238	-0.0006312
416-01	-0.0261491	0.00820173	-0.00179015	0.00145337	0.0106585	0.0044673	0.00169207	0.0246358	0.00491501	0.00939585	0.00522534	0.0152024	-0.0217656	0.00530401	0.0110859	0.00240708	0.00584722	-0.00180289	0.00067627	-0.00290638	0.00121747	0.00540094	-0.00717475	0.00105764	-0.00611438	0.00282865	-0.000302396	-0.00465777	0.00202878	0.00262138	0.00193819	-0.000936429	0.00488243	0.00132156	0.00387097	0.0025863	-0.00177655	0.00212172	0.000745158	0.000952237	0.0033624	-0.00106848	-0.000119064	-6.99e-05
42-04	-0.0241672	0.0101332	0.000701147	0.00388497	-0.0103771	-0.000552527	-0.000554842	-0.0221229	0.000952084	0.0116458	0.00601622	0.00464678	0.00307864	-0.00424936	-0.00905566	3.02e-05	-0.00219915	-0.0108674	0.00833375	0.00690775	0.00082334	0.00644663	-0.00146178	-0.00536219	3.88e-05	-0.00385884	-0.00422243	0.00131327	0.0115598	-0.00316072	-0.00276052	-0.00484108	0.00579976	0.00358217	0.00317113	-0.0019393	0.000463505	-0.000834335	-0.001698	-0.00205386	-0.00342291	-0.000857646	8.91e-05	-4.7e-05
446-01	0.107136	0.0351489	0.0279795	0.00678764	0.00235712	-0.000735488	-0.00283468	-0.00571473	0.000484017	0.00202979	0.00519184	-0.0117932	-0.00118527	-0.0061344	0.00577144	0.00342928	0.00334646	-0.00577368	0.00120825	-0.00171223	0.00640808	-0.00193039	0.00275663	0.00517831	-0.00116534	0.00290181	-0.000471231	-0.00224547	-0.00374182	-0.0058747	0.00164236	0.000154996	0.00127477	0.000857492	-0.0015283	-8.65e-05	-0.000391225	0.00133181	0.000663754	6.96e-05	-0.00204238	-0.00158019	-3.09e-05	-0.000365679
447-01	0.105515	0.0352436	0.0305127	0.0106894	0.00277934	-0.00291171	-0.00543903	-0.00215863	0.00379976	0.00101696	-0.00208519	-0.00596706	-0.00827255	0.00147884	0.00701464	0.00400231	0.000538081	-0.00346193	-0.00852998	0.00967492	-0.00417606	0.00664238	-0.000355213	-0.0038879	0.000596885	0.000935704	0.000429719	0.00186733	0.00222123	0.00369228	0.000816317	-0.00398286	0.00139015	-0.00350043	-0.00112901	0.00203688	0.000404501	0.00135877	-0.000703363	-0.00219877	0.000886137	0.000227719	3.15e-05	7.87e-05
448-01	0.0986876	0.033378	0.0285046	0.00605584	0.0075135	-0.00382238	-0.00635367	-0.000766532	-0.00166003	0.00422032	-0.00103988	-0.00437595	-0.00117165	0.00138937	0.00510125	0.00784822	0.00136505	-0.00169417	-0.000446722	-0.00247399	-0.00864158	-0.00962953	-0.00437427	0.000686687	-0.00190146	-0.000198847	-0.0023385	0.000798108	0.000550162	0.00369492	-0.000470301	0.00237361	-0.00322843	0.00175679	0.0014627	0.000238688	-0.0012071	-0.0022007	-0.000101116	0.00179956	-0.00102135	0.00101127	3.93e-05	6.34e-05
449-01	0.107805	0.0348767	0.0271926	0.00973174	0.00719476	-0.00443245	-0.00331434	0.00724971	-0.00350506	0.000741321	-0.000497962	0.0349603	0.0137627	0.00631092	-0.0177906	-0.0196746	-0.00353076	0.0030289	-0.00419452	-0.00227444	0.000296778	0.00060546	-0.00112442	0.00112013	-0.000605747	0.000133121	-0.00235821	-0.00112522	-0.00130047	-0.0010091	-0.000125011	0.000219495	0.00220676	-0.000345161	-9.86e-05	-8.33e-05	0.00168197	-0.000167199	0.000126079	-5.76e-05	-0.000182804	3.18e-05	-0.000497369	-5.63e-06
450-01	0.108707	0.0382838	0.0296955	0.00580885	0.00467861	-0.00492013	-0.00385463	-0.00494288	0.00178825	-0.000986057	0.000661808	-0.0114757	-0.00370555	-0.003575	0.00212181	0.00391127	-0.00265135	0.00709413	0.011864	-0.00389174	0.0063967	0.00316022	0.00199771	-0.00234872	0.0030895	-0.00339235	0.00461816	0.00071377	0.00254066	-0.000404727	-0.0012184	0.00108273	-0.00214134	0.00147464	0.000781849	-0.00200169	-0.000613115	-0.000230144	-4.9e-05	0.000676992	0.00239783	0.000357313	0.000512402	0.000159744
451-01	-0.0276673	0.0125376	0.00150403	0.00640074	-0.00150961	-0.00143063	0.000132889	-0.00602626	0.000673637	-0.0128139	-0.0136177	0.00358989	-0.00243286	0.00779076	-0.0103692	0.0088482	-0.0131457	0.00443265	0.00888058	-0.00973347	-0.00646341	-0.0104676	-0.00372005	-0.00323623	-0.000778291	-0.0101375	0.00431242	-0.000989929	-0.00155981	0.00117407	-0.00061563	-0.00482863	0.00474277	-0.00333683	-0.00289017	-0.00168392	-0.00109942	0.000885147	-0.00072965	-0.000871524	0.00260919	-0.000898952	-4.5e-05	-0.000263689
55-01	-0.0287811	0.00924619	0.00378498	0.002658	-0.00863745	-0.00128202	0.00423411	-0.0214337	0.000465443	0.00844813	0.00846791	0.0120397	0.000354349	-0.00697797	-0.00857403	0.00115102	-0.00323188	-0.0115462	0.000298823	0.00395814	-0.00637094	0.00413842	0.00398541	0.00512302	-0.00359977	0.00254623	0.00366184	0.00253074	-0.0111265	0.00317439	0.00627304	0.000880935	0.00222276	0.00616212	-0.00125316	0.000716495	-0.00115828	0.000560116	0.00047499	0.00165978	0.00187938	7.09e-05	0.000564096	5.31e-06
58-02	-0.0239888	0.0113089	0.00194862	0.00244626	-0.00284878	-0.000991748	0.00194095	-0.00129797	0.00229814	-0.0118408	-0.0106529	-0.00431633	0.00308954	-0.00326996	0.002669	0.00084446	0.0102706	-0.00236879	-0.000941492	0.00782571	0.00224189	0.000797334	-7.33e-05	0.00504166	-0.000684238	-0.00278969	0.000701463	-0.0107628	0.0016596	0.0102429	-0.00319657	-0.0012572	0.00682665	-1.24e-05	-0.00595606	-0.00541764	0.00132206	-0.000291684	0.00246174	0.00236922	-0.00046672	0.00105686	0.000660539	-0.000259925
60-01	-0.0271672	0.00875821	-0.00054024	0.0020556	-0.0117579	-0.00160381	0.00184885	-0.0209858	-0.00308265	0.0136889	0.0105978	-0.00295823	-0.00597506	-0.00659001	0.00227469	0.00710247	-0.00046913	-0.00392858	-0.00642712	-0.00587608	0.00279543	-0.00101084	-0.00225558	-0.00366008	0.00434595	-1.41e-05	0.00143257	0.0030247	-0.00302294	0.00393397	-0.00631112	0.00239614	-0.000791277	0.00370303	-0.00780927	0.00191444	0.00457657	0.000685736	-0.00193902	-0.00420974	0.000759216	-0.000176508	-0.00118833	0.000195206
62-01	-0.0299752	0.01107	-0.00110636	0.00412433	-0.0134782	0.00168329	0.00179663	-0.0238783	-0.00340053	0.013136	0.0133433	0.00425356	-0.00378046	-0.00681807	-0.000341524	-0.000731433	0.000920374	-0.000371879	-0.0125717	-0.0102429	0.0112965	-8.63e-07	-0.010123	-0.00401169	0.00289493	-0.00751549	0.000643653	-0.00487086	-0.00336581	-0.00500509	0.00370992	0.00197738	-0.00128825	-0.00011995	0.000836333	-0.0019278	-0.000976682	-0.00083564	0.00184201	0.00187136	-0.000735599	0.0010391	0.000681662	-5.16e-05
68-04	-0.0264273	0.00805428	-0.00140391	0.00622321	-0.00952858	0.00226183	-0.00320224	-0.016273	-0.00173	0.00864913	0.00568193	0.00259516	0.00144375	0.00997535	0.00276102	-0.000215706	-0.00268879	-0.000308433	-0.0064112	0.00375468	0.00621553	-0.00650128	0.00120214	0.0183262	0.00345017	-0.0028002	-0.00184358	0.0099839	0.00352773	0.000947098	-0.00580661	-0.000492226	-0.000466713	-0.0032747	0.00328579	-0.00068985	-0.00130932	0.00403379	0.002364	-0.0006914	0.00185011	-0.000402911	0.000356909	2.83e-05
84-10	-0.0020484	-0.0172802	-0.0134283	-0.038043	0.0243368	0.0191967	-0.0735452	-0.00796935	-0.00217394	-0.00167833	0.00279462	-0.00124188	-0.00258817	0.00205323	0.00168568	-0.000634048	0.00417011	-0.00138314	0.0013279	-0.00137004	-0.0013765	0.00042407	-0.000391485	0.0044163	0.00340347	-0.0042992	0.0052106	-0.00177408	0.00209087	-0.0034942	0.00111805	0.00127732	0.00168377	0.00106495	0.0016173	-0.000352882	0.000354413	-0.0016655	0.000449601	0.00133283	-0.00118448	-0.000135836	0.000278021	-0.000168523
85-04	-0.00076398	-0.0146181	-0.010725	-0.0333024	0.0209824	0.0171262	-0.0671051	-0.00856744	-0.000714353	-0.00414971	-0.00352725	0.00144592	0.00248728	-0.00163458	-0.00477764	0.00182052	-0.00382502	0.000293532	-0.00184378	0.0010041	0.00191054	0.000702496	0.00107498	-0.00515368	-0.00367383	0.00480414	-0.00581836	0.00132084	-0.00363956	0.00433436	-0.000917663	-0.00107413	-0.00182899	-0.00154244	-0.0013841	0.000918833	-0.000310699	0.00119222	-0.000566667	-0.00137882	0.00109317	7.53e-05	-0.000402492	0.000223068
90-01	0.00641286	-0.0436887	-0.00524884	-0.0221348	0.0444603	-0.0506223	0.0135504	-0.0151358	0.0295364	0.00885775	0.00215257	-0.0031626	0.00420599	0.000337388	-0.000638817	-0.00291779	-0.00430189	0.00726007	0.00310838	0.00839605	0.00544274	0.00703583	-0.00113703	-0.000630427	-0.00328491	-0.000962518	0.00251491	0.00167549	0.00010747	-0.000505752	8.95e-05	0.0018134	-0.00314067	0.00123355	-0.0019141	-0.00181467	0.000623458	-0.000911465	0.000537409	0.000908482	0.00278578	-0.000993299	-0.00020907	-0.000427577
92-02	0.00175392	-0.0383423	-0.00198409	-0.0210324	0.0437797	-0.0527776	0.0156893	-0.0174671	0.030725	0.00293655	-0.00706239	0.00125093	-0.00265673	-2.28e-05	0.00273658	-0.000954641	0.00205624	-0.00680452	-0.00386791	-0.00957843	-0.00569824	-0.00666787	0.000690004	0.000978484	0.00383029	0.00183071	-0.00312547	-0.0013948	-0.000124416	0.000307122	-0.000257257	-0.00224095	0.00293867	-0.00213042	0.00212502	0.00173043	-0.000845091	0.000866843	-0.0002708	-0.000682039	-0.00278905	0.00101131	0.000188207	0.000235927
94-01	-0.0249339	0.0120209	0.00358342	0.00612348	-0.0022975	-0.00152544	0.00195716	-0.000469318	0.00397024	-0.0124992	-0.00906655	-0.00383812	0.00118175	-0.00435357	0.00324505	-0.00291003	0.0114618	-0.00526958	-0.000874723	-0.00120885	-0.00068839	-0.00528292	0.00652954	0.00228593	-0.00971638	-0.00193971	-0.00367665	-0.00229344	-0.00286629	-0.00869851	-0.00646799	-0.00186672	0.000817562	0.00194885	0.00051425	0.00250076	-0.00128286	-0.00680694	0.00223185	-0.00159207	0.00261665	-0.000614489	-0.00130162	-6.5e-05
96-03	0.0376708	0.00469012	-0.00781601	-0.0866092	-0.0388712	0.0044833	0.0246851	0.00298931	-0.000364268	-0.0021004	-0.000485517	0.00288751	-0.000582567	-0.00217014	-0.00587428	0.0022398	0.00279172	-0.00221466	-0.00543264	0.00851199	0.0022656	-0.00825414	0.00417592	-0.00371106	-0.00703574	-0.00449498	0.00385416	-0.000904821	6.37e-07	0.00145543	0.00149473	-0.00171618	-0.00382297	-0.000138799	0.00164859	-0.00127739	-0.00166095	0.00164473	-0.00140226	-0.00166799	-0.000526419	0.000162057	0.000375804	1.19e-06
L046-07	-0.0232359	0.010709	0.00737572	0.0056026	-0.00300984	-0.00135593	0.00271188	-0.000687429	0.00177374	-0.0134447	-0.0102309	-0.0021118	0.00106629	-0.000433371	-0.000412429	-0.000722769	0.00629965	-0.000826767	-0.00408814	-0.00365702	-0.0104192	0.0106886	-0.0052577	0.00328962	0.000925255	-0.0045824	0.0024805	0.00237877	-0.00388772	0.00312901	-0.00590107	0.00532908	-0.00346894	-0.000515978	0.00490605	-0.00527845	-0.0013724	-0.00109273	-0.00258897	-0.000556392	-0.00145645	-0.00153762	-0.00055922	0.000952665
L1008	-0.0311049	0.0115007	0.00308682	0.00692485	-0.0137916	0.00306286	-0.00179876	-0.0156587	-0.00119386	0.00981108	0.00580876	-0.00932415	0.00561954	0.0259886	0.0134127	-0.00885398	-0.0029604	-0.00361721	-0.000883985	-0.000388859	-0.00161091	-0.000498578	0.000902058	-0.00280918	-0.00244648	0.00742332	0.00179079	-0.00391911	-0.00492078	-0.00444323	4.09e-05	-0.00490626	-2.29e-05	-0.00468974	-6.46e-05	-0.00233839	0.0045099	-0.000342011	-0.00378819	0.000201854	0.000285617	-0.000336228	0.000844914	-0.000658021
L1009	-0.0312092	0.0131399	0.00103966	0.00608409	-0.0103838	0.000175873	-0.00126922	-0.0157279	-0.00157979	0.00815039	0.00537034	-0.0067523	0.0107186	0.0244757	0.012001	-0.0126542	-0.00702639	0.00143826	0.00235297	0.00215322	-0.00152756	-0.000747812	0.000739172	-0.00330167	-0.00330518	-0.00278208	0.00228215	-0.00318169	0.0039126	0.00427874	0.00207757	0.0053818	-0.00195181	0.0053093	-0.00121183	0.00212786	-0.00580236	-0.000999053	0.00228837	-0.000803729	-0.00119049	0.000385216	-0.000693906	0.000769339
M02-01	-0.0278025	0.0114103	0.00463163	0.00642076	-0.00354034	0.000742637	9.44e-05	-0.00218683	0.00282513	-0.00993237	-0.00838794	-0.00275843	0.00226465	0.00381619	0.00814479	-0.0034874	0.0119739	0.00334996	-0.000156107	0.00758296	-0.00170513	-0.000280494	0.000475962	-0.0107861	0.00730172	-0.00793339	-0.00942424	0.00945357	-0.00676413	-0.00143444	0.00272471	-0.00325248	0.00219086	0.000574352	0.000864991	0.00145993	-0.000749643	0.00292086	0.00130012	0.00393984	0.000205673	0.000606485	4.3e-06	-0.000121268
M60-01	-0.0261453	0.00848731	0.00126545	-0.000564913	0.00194514	0.00699499	0.001294	0.0120345	0.000335265	-0.00458443	-0.00670743	0.000647997	0.00581803	-0.0170279	0.013633	-0.00867345	-0.0120968	0.00209229	0.000326538	-0.0028914	-0.000537452	0.00400852	0.0025701	0.00415125	0.000369601	-0.00322627	-0.00211064	-0.00104821	-0.000840904	0.000776353	0.00119525	-0.00437856	-0.00406004	-0.000926739	-0.00149843	0.000122065	-0.00268516	0.00109395	0.0017336	-0.00195049	-0.00148419	-0.00174842	0.00193391	-0.00142847
M60-011	-0.0259028	0.00848006	0.00304647	-0.00140458	0.00119124	0.00676444	0.00133818	0.010731	-0.000106356	-0.00469645	-0.00634954	0.000118697	0.00641186	-0.0154553	0.0131192	-0.0104378	-0.0122843	0.00227347	-0.0018904	-0.00336933	-0.000947643	0.00458694	0.000284473	0.00387587	-4.33e-05	-0.00160475	-0.00388292	-0.00226379	0.000729273	0.000945928	-0.0004587	-0.00408545	-0.00107961	0.00109899	-0.00123177	0.00237566	-0.000642273	-8.35e-05	-0.00295484	-0.000923626	0.0003602	0.00302696	-0.00128564	0.000518978

## Sheet: variances full
	variance
0	0.271541
1	0.123892
2	0.0727512
3	0.0602165
4	0.0511398
5	0.0455769
6	0.0421429
7	0.0349957
8	0.0313387
9	0.0240941
10	0.0215483
11	0.0141844
12	0.0123107
13	0.0115577
14	0.0109677
15	0.010489
16	0.00861554
17	0.00770015
18	0.00720345
19	0.00695125
20	0.00633912
21	0.00614803
22	0.00592573
23	0.00584115
24	0.00558631
25	0.00551865
26	0.0053245
27	0.00518181
28	0.00509153
29	0.00479794
30	0.00468775
31	0.00458674
32	0.00448286
33	0.00431099
34	0.00429404
35	0.00403177
36	0.00386998
37	0.00376604
38	0.00366039
39	0.00357796
40	0.00340634
41	0.00319965
42	0.00315276
43	0.00309898
44	0.00298609
45	0.00283016
46	0.00265352
47	0.00236515
48	0.00216679
49	0.00203168
50	0.00183596
51	0.00175892
52	0.00126006
53	0.0010134
54	0
55	0

## Sheet: prcoords reduced
	0	1	2	3	4	5	6	7	8	9	10	11	12	13	14	15	16	17	18	19	20	21	22	23	24	25	26	27	28	29	30
128-01	-0.0212016	-0.00889784	-0.0141836	0.0257351	-0.00845062	-0.00320204	0.00354102	-0.00242464	-0.00371815	-0.00198027	0.00329264	0.00447736	0.00232476	-0.00489762	0.00082857	0.00201311	0.0127619	-0.00576919	-0.00134683	0.000552705	0.00211726	0.00455341	-0.000632006	0.00377998	-0.00136988	0.00254848	-0.00175833	-0.00043025	0.001426	-0.00164924	-0.000410758
131-02	-0.021476	-0.00631918	-0.011867	0.0230461	-0.00667278	-0.00560785	0.00182712	-0.00154121	-0.00501021	-0.00245577	0.00471226	-0.00154689	-0.00379647	-0.00591109	-0.00294894	-0.00184551	-0.00475944	-0.000659495	0.000264267	-0.00370047	-0.00132187	-0.00569023	-0.00168743	-0.0040653	0.00549488	-0.00357387	0.00274898	0.000996768	-0.00223774	0.00295276	6.13154e-05
135-05	-0.0131615	0.00490587	-0.00300769	-0.0132744	-0.0191076	0.0146205	0.00857834	0.00382116	-0.00201973	-0.00823028	-0.00801048	-0.00220831	0.00479307	-0.00692838	-0.00183345	0.0126315	-0.00206247	0.00393221	-0.00459096	0.00192195	0.00242963	0.00276189	0.00318122	-7.79292e-06	0.00101488	-6.29974e-05	0.00111952	0.00052172	0.000313072	0.0016292	-0.000248353
159-11	0.0247715	-0.0165553	0.00522238	-0.00206107	-0.00589943	-0.00512069	-0.00413967	-0.0193274	-0.00588378	0.00394512	-0.00361236	0.00718937	0.00139736	-0.000772531	-0.00528964	0.000211146	-0.00169086	0.000862926	0.000124211	0.000446411	0.00152628	0.000240052	0.00284881	0.000231518	-0.00372405	-0.0045012	-0.00121291	-0.0019524	0.00155048	0.00195832	0.000437431
161-03	0.0249162	-0.015774	0.00307374	-0.000887823	-0.00687829	-0.0034974	-0.00439692	-0.0181806	-0.00907118	0.00483151	-0.00349467	0.000624486	0.00150416	0.00346485	0.000862087	0.000964005	0.00057723	0.000406561	-0.00108442	0.00136705	-0.00118194	6.48371e-05	0.000712981	-0.00266885	0.00214125	0.00509064	0.00218029	0.0021345	-0.00167931	-0.00108678	-0.000610252
184-01	0.00099315	0.014959	-0.000499929	-0.00337586	0.000193709	-3.40108e-05	-0.00756362	-0.000780317	-0.00332522	0.00915932	0.000281702	-0.00239334	-0.00345315	0.00309304	0.00239879	-0.000995174	-0.000109923	0.00467377	-0.00274859	-0.00483536	0.00852719	0.00419175	-0.00290182	0.00657133	0.00807109	-0.00213822	-0.000608309	-0.000750786	0.00195423	0.000255645	-2.07995e-05
209-01	0.00639903	0.0198685	0.0038388	0.00241125	0.0022706	-0.00868263	0.00258589	-0.00500468	-0.00739573	-0.00919522	0.0053657	-0.0115873	-0.00575065	0.0090905	-0.00753645	0.00898266	-0.000844278	-0.000141361	-0.00277379	-0.0027439	-0.00459231	-0.00249269	-0.00300308	0.00267518	-0.00243394	0.000747271	-0.000279796	-0.00143498	0.00100045	-0.00139077	1.89068e-05
266-01	0.00206148	0.015999	-0.00378231	-0.000238011	0.00224923	-0.00115015	-0.010296	0.00224009	0.00436381	-0.00560646	-0.00722624	0.0112083	-0.00025531	0.00600437	-0.00206554	0.00348422	0.00236617	-0.00213583	0.000251134	0.000181199	-0.00382053	-0.000799063	0.0031438	0.00104214	0.00576718	0.00193409	-0.003408	-0.000124008	-0.00443252	-0.000583344	0.00126925
266-02	0.00196035	0.0157557	-0.00104244	-0.00134247	-0.00141756	-0.000479976	-0.0120164	0.00515117	0.00481234	-0.00421557	-0.00789228	0.00734359	0.00211572	0.00628659	0.00263114	-0.000708834	0.00607902	-0.00435927	-0.00231892	-0.00396678	-6.6079e-05	-0.00597302	-0.00182237	-0.00167265	-0.0026847	-0.00282746	0.00300746	-0.000409748	0.00330921	0.00226937	-0.00126862
267-03	0.00282878	0.0176651	-0.00440531	0.00192001	-4.93146e-05	0.00118173	-0.011904	-0.000595386	0.000232437	-0.0091239	0.00381948	0.007486	0.00436252	-0.0041362	-0.00509132	-0.00294685	-0.0121716	-0.00112661	0.00492444	0.00100171	0.00481916	0.00416856	-0.00583091	-0.00211508	-0.00183339	0.002529	-0.000272205	0.00135177	0.00144372	-0.00169599	4.35132e-05
270-01	0.00521491	0.0248336	0.00755642	0.00146604	0.00946358	-0.00930916	0.0172142	-0.00137111	0.00849108	0.00506024	0.00238179	0.00311977	0.0033244	-0.00074209	-0.00628691	-9.38315e-05	0.00316299	0.00245125	-0.000553907	0.000826258	0.00684375	-0.00114388	0.000752392	-0.00472895	0.000700374	0.00302801	0.00265495	-0.00562986	-0.001452	-7.97706e-05	-0.000510931
276-01	0.00508062	0.0230208	0.0070889	0.000848395	0.0108308	-0.00998572	0.0136963	-0.00130563	0.00377548	0.00718313	-0.0061776	5.06476e-05	0.00562147	-0.00543351	-0.00469127	-0.00139665	-0.000657493	-0.00413171	-0.00106088	-0.00252205	-0.00629791	0.00416805	-0.000863158	0.00318955	-0.000644825	-0.00350699	0.000116025	0.00644892	-5.08508e-05	1.95992e-05	0.000204183
340-01	-0.0180764	-0.00470845	-0.0137532	0.0224786	-0.0118502	-0.00231229	0.00206053	0.00450553	0.00907059	0.00823244	-0.00765765	-0.00354806	0.00305606	0.0116634	0.000660808	3.2487e-05	-0.00724782	0.00629524	0.00169384	0.00349879	-0.000482613	0.000775701	0.00206188	0.00054939	-0.00328419	-0.000954447	0.000439531	-0.000309955	0.000316469	-0.00116852	0.000326023
366-01	-0.0332647	-0.0162692	-0.0110748	-0.0159148	0.00972963	-0.0112561	-0.00128966	-0.00336491	0.00393667	0.00130087	0.000759023	-0.00192491	0.00130509	-0.00231101	0.00313689	0.00204216	0.000316152	-0.00261112	-0.00462431	-0.00439149	0.00303998	-0.00363881	0.00196174	-0.00308532	-0.00106236	0.00115853	0.00157922	0.000901669	0.00145087	-0.00185883	0.00206234
369-01	-0.0325222	-0.0137731	-0.0105042	-0.0154712	0.00902683	-0.0102538	-0.000133992	9.30358e-05	0.00072375	-0.00328674	0.0037178	-0.00171865	0.00123885	0.00378431	-0.00716756	-0.00529669	0.00369168	0.00480457	0.00501852	0.00410607	-0.00147831	0.00192282	0.000332404	0.0026433	-0.000264608	0.00277264	-0.00267211	0.000762013	0.000399601	0.00463789	-0.000423421
384-01	-0.0330871	-0.0156332	-0.00993253	-0.0173236	0.00897635	-0.00947893	-0.000304009	-0.00151731	-0.00157214	0.000766825	-0.00497618	0.00151555	-0.002594	-0.0010657	0.0038067	0.00205856	-0.00413035	-0.0013448	0.000964094	0.000425013	-0.00117596	0.000890347	-0.00269956	0.000583493	4.93122e-05	-0.00297472	0.00054074	-0.00168664	-0.00169257	-0.00310696	-0.00181565
40-09	0.0238035	-0.0120321	0.00094344	-0.005066	-0.00709669	-0.0079337	-0.00109401	0.018219	-0.0106254	-0.000829612	0.00193909	0.000408023	-0.000178475	0.0020806	-0.00290943	-0.0017299	0.00531847	0.00458178	0.00325747	-0.00795464	0.00299411	0.00463791	0.00165034	-0.00367398	-0.00369812	-0.00275423	0.00015725	0.00111969	-0.00264897	-0.00108317	0.0004343
406-01	-0.0253771	-0.00849967	0.0266212	0.00743346	0.00484614	0.0068912	-0.00358211	0.000895253	-0.00118713	0.003323	-0.00102914	-0.00445291	0.00715614	0.00178047	0.0028431	0.00246638	0.000508186	0.00109419	-0.00313829	-0.00105672	0.00415283	-0.00394386	-0.00489011	-0.00389161	-0.00129797	0.00152529	-0.00641903	0.00294332	-0.00111292	0.000846874	-0.000170978
412-01	-0.0239157	-0.0110187	0.0240617	0.00411258	0.0046928	0.00643763	-0.00161733	0.00350846	-0.00406272	-0.00134402	-0.00148557	0.00163458	0.000121296	0.00293649	0.00302415	-0.00222679	-0.000103773	0.000587473	0.00211759	-0.0013168	-0.00456732	0.00527119	-0.000384964	0.00114767	0.00104533	0.0044098	0.00785371	-0.000124149	0.00113225	0.000811262	0.000604494
416-01	-0.0270811	-0.0110851	0.0267725	0.00738924	0.00637215	0.00658332	-0.00510966	0.00231869	0.00210529	-0.00168175	0.00155929	0.00323427	-0.00865937	-0.00386508	-0.00555071	-0.000392543	-0.00165276	-0.00138633	-0.000416756	0.00263482	0.000276072	0.00010401	0.0056442	0.00217975	-0.000688688	-0.00420286	-0.00120139	-0.00269622	-0.000156756	-0.00148808	-0.000213588
42-04	0.02411	-0.012727	-0.000159738	-0.00223106	-0.0044105	-0.00827599	-0.000763854	0.0157656	-0.006631	0.00285717	0.00050481	-0.00219762	0.00686849	-0.00228811	-0.00233539	-0.00715953	-0.00658439	-0.00530857	-0.00890697	0.00201676	-0.00348856	-0.00287736	0.00287603	0.00187522	0.00224921	0.00324771	-0.00179665	-0.00290012	0.00163407	-0.000174024	-0.000518157
451-01	0.00717397	0.0184974	0.00348083	0.00508896	0.00817616	-0.0104136	0.0134308	-0.00120455	-0.0114181	-0.0104825	-0.00625485	0.000959287	-0.00350157	-0.00111833	0.0140279	-0.00590236	-0.00109727	0.00417122	0.00237072	0.00449618	0.00206276	-0.00226549	0.002549	0.000106691	-0.00039543	-0.000493615	-0.00183946	0.00024023	0.000926612	3.95047e-05	0.000370821
55-01	0.0229751	-0.0121275	0.00659901	-0.00441852	-0.0061146	-0.00963666	0.00244626	0.0107422	0.0010431	0.00697984	0.00173962	0.00147398	-0.00480414	-0.00117479	0.000748939	0.0103239	0.00114692	-0.00484283	0.0097856	0.00820658	0.00209866	-0.00469242	-0.00361917	0.00111855	0.00184776	3.8844e-06	0.000933552	0.00183034	0.0013303	0.000232527	0.000340267
58-02	0.00203872	0.0165753	-0.00357361	-0.00327728	-0.00233871	-0.000202813	-0.00955064	0.00184983	0.00198909	0.00335234	0.00793693	0.00116514	-0.00808626	-0.00106261	0.000533146	-0.0023009	0.00431751	0.0051235	-0.0101856	0.0101631	-0.00266788	0.00275392	-0.000621433	-0.00514739	-0.000832739	-0.00152772	0.00108726	0.00327504	0.000380629	-0.000479687	9.29094e-05
60-01	0.0236385	-0.0175905	0.00345212	-0.00014909	-0.00541043	-0.00434793	0.002427	-0.00143965	0.0118388	-0.00358568	-0.00312637	-0.00259584	-0.00257162	-0.00373922	0.00628676	-1.90805e-05	0.000562986	0.000734573	-0.00194541	-0.00133315	-0.00574321	0.00612265	-0.00835993	-0.00205106	0.000102296	-0.000840807	-0.00206974	-0.00502149	-0.000950362	0.00133475	0.000452083
62-01	0.0274412	-0.019406	0.00486952	-6.47702e-05	-0.00720474	-0.000404509	0.000954895	-0.0036507	0.017166	-0.010535	-0.0019963	-0.00696726	-0.00445174	-0.00138232	-0.00226857	-0.00705482	0.00165191	0.000942897	-0.000386226	-0.00175071	0.00511358	-0.00292004	0.00219336	0.00352451	0.000923079	0.00132218	0.00112376	0.00402132	-0.000143646	-0.00126878	-0.000405321
68-04	0.0191257	-0.0107442	-0.000557783	0.00128114	0.0093743	0.00430365	0.0033218	-0.00181777	0.00575269	-0.00388316	0.0185368	0.00546544	0.0112158	0.00407266	0.00781864	0.00579124	-0.00222458	0.00297598	-0.000211537	-0.000971181	-0.00230067	-0.000102721	0.00318246	0.00215983	0.00136847	-0.00326562	0.000480161	0.000566838	0.000166558	2.54459e-05	-0.000206287
94-01	0.00131693	0.016216	-0.00234003	-0.00116523	-0.00365553	0.00340677	-0.0107633	0.0001182	0.000585952	0.00673089	0.00145799	0.000488604	0.000385388	-0.012007	0.00259484	0.000227083	0.00135733	0.00932427	0.00289882	-0.00333225	-0.00458635	-0.00706364	-0.000472422	0.00585898	-0.00427737	0.00324637	0.000520844	-0.00135134	-0.00149806	-0.000358216	4.17242e-05
L046-07	0.00215929	0.0177102	-0.00255484	-0.000101802	-0.00210851	-0.00156043	-0.00530318	-0.00116329	0.00446062	0.00528663	0.00426683	-0.00541534	-0.00820759	-0.000754354	0.00705423	0.00327779	-0.00490292	-0.00816532	0.00281378	-0.00451812	0.000843437	0.00496368	0.00731884	-0.00248321	-0.00255991	0.00335643	-0.00192941	0.000281112	-0.000335369	0.00254122	-0.000717787
L1008	0.02078	-0.011191	-0.0131458	0.00589278	0.021774	0.0202773	0.00334678	0.00197152	-0.000591327	0.00222188	-0.00489479	-0.00060849	-0.00407682	-0.00225309	-0.00397429	0.00193968	0.00174986	0.00435229	0.00387996	-0.00312731	-0.00413858	-0.00038189	0.00146254	-0.00544204	0.00292639	0.00124506	-0.00230521	0.000273365	0.00401443	-0.00120889	-0.000509141
L1009	0.0199682	-0.00918555	-0.0144561	0.00203187	0.0199355	0.0214692	0.00470539	0.00233126	-0.00420747	0.00151818	-0.00157109	0.000476068	-0.00375847	0.00245055	-0.000102779	-0.00062283	-0.00189962	-0.00484175	-0.0047117	0.00270346	0.00495695	-0.000603628	-0.00316011	0.00438406	-0.00449812	0.00024199	0.00213671	5.75237e-05	-0.00367242	0.00172218	0.000417936
M02-01	0.00377279	0.0134284	-0.00271074	-0.00157159	0.0036068	0.00810279	-0.0128676	-0.00337679	-0.00184721	-0.0011977	-0.00130079	-0.0160387	0.0105916	-0.0020373	0.000399812	-0.00361065	0.00543202	-0.00471649	0.00623337	0.00536499	3.65927e-05	0.000868861	0.00160271	-0.00161499	0.00148744	-0.00390263	0.00147175	-0.00241661	-0.0010165	-0.000818322	0.00043843
M60-01	-0.012444	0.00716082	0.00107604	-0.0121537	-0.016489	0.0146358	0.0113711	-0.00262556	-0.00142236	0.0022162	0.00442972	0.00244612	-0.000638778	0.00448024	0.00101328	-0.00619075	0.00107495	-0.00218949	0.00258004	-0.00116713	-0.00240619	-0.0018629	-0.00102896	-0.000721253	0.000552604	-0.000675617	-0.000737699	0.000903338	-0.00151374	-0.00141038	-0.00174434
M60-011	-0.0109225	0.006942	-0.00110515	-0.0110472	-0.016364	0.0152365	0.0111886	-0.00283948	-0.000358926	0.00266801	0.0040049	0.00243706	-0.00259781	0.00269222	-0.000617511	-0.00595224	6.42111e-05	-0.00358454	0.00182724	-0.00122496	-0.00152196	-0.002008	-0.00149729	-0.000251666	-0.000191262	-0.000204347	-0.00164146	-0.00139091	0.00184479	-0.000366787	0.00217845

## Sheet: variances reduced
	variance
0	0.244862
1	0.142407
2	0.0716336
3	0.0647797
4	0.061481
5	0.0562435
6	0.0411255
7	0.0331438
8	0.0270155
9	0.0216039
10	0.0211304
11	0.0198628
12	0.018083
13	0.0167168
14	0.0160741
15	0.015852
16	0.0146584
17	0.0129486
18	0.0125554
19	0.0113942
20	0.0110256
21	0.0101398
22	0.00886697
23	0.0084635
24	0.00726633
25	0.00681666
26	0.00590756
27	0.00570432
28	0.00430122
29	0.00383307
30	0.00256913
31	0.00153397
32	0
33	0
