# Supplementary material for: The Warps and Wefts of a Polyploidy Complex: Integrative Species Delimitation of the Diploid Leucanthemum (Compositae, Anthemideae) Representatives
Source: Plants (Basel). 2022 Jul 19;11(14):1878. doi: 10.3390/plants11141878 (PMC9319895; doi:10.3390/plants11141878)
Supplement: Supplementary file 1 [file plants-11-01878-s001.zip › supplementary/Table_S3.xlsx]

## Sheet: Sheet1
Supporting Information Table S3. Collection locations used for ecological niche modeling and geographic analyses.
Species	Latitude	Longitude	Herbarium ID
L. cacuminis	42.8481	-4.60889	MA
L. cacuminis	42.955	-4.8	MA
L. cacuminis	42.8167	-4.7	MA
L. cacuminis	42.9833	-4.71667	MA
L. cacuminis	42.6333	-2.28333	MA
L. cacuminis	42.8	-2.3	VAL
L. cacuminis	42.9833	-4.68333	BCN
L. cacuminis	43.2	-2.98333	SALA
L. cacuminis	42.7167	-2.11667	SALA
L. cacuminis	42.9078	-1.73444	MA
L. cacuminis	42.7167	-2.23333	MA
L. cacuminis	43.0381	-4.40278	B
L. cacuminis	43.1542	-4.80528	B
L. cacuminis	43.0153	-4.74306	B
L. cacuminis	43.1831	-4.82889	JACA
L. cacuminis	42.8594	-6.89639	MA
L. cacuminis	43.0153	-4.74306	W
L. cacuminis	43.0386	-4.40472	W
L. cacuminis	43.1678	-4.78333	W
L. cacuminis	43.1667	-3.55	B
L. cacuminis	43.2333	-3.7	B
L. cacuminis	43.2333	-3.7	B
L. cacuminis	43.1667	-4.8	MA
L. cacuminis	42.9333	-6.85	MA
L. cacuminis	43.2711	-4.985	B
L. cacuminis	43	-4.71667	BCN
L. cacuminis	43.1697	-4.81361	B
L. cacuminis	43.2344	-4.99278	MA
L. cacuminis	42.9753	-4.67639	MA
L. cacuminis	42.85	-6.88333	MA
L. cacuminis	43.0703	-2.80944	MA
L. cacuminis	43.0333	-2.76667	MA
L. cacuminis	42.9806	-2.0675	B
L. cacuminis	42.8978	-1.35556	MA
L. cacuminis	43.1833	-4.71667	MA
L. cacuminis	42.8514	-6.7875	MGC
L. cacuminis	42.8517	-6.78556	MGC
L. cacuminis	42.9144	-6.8475	MGC
L. cacuminis	43.2333	-3.7	B
L. cacuminis	43.015	-4.73111	MA
L. cacuminis	42.8578	-6.87944	MGC
L. cacuminis	42.9703	-2.01889	MA
L. cacuminis	42.8578	-6.87944	MGC
L. cacuminis	42.8006	-6.86833	MA
L. cacuminis	42.8011	-6.86861	MA
L. cacuminis	43.0597	-6.00278	MA
L. cacuminis	43.0303	-4.39389	MA
L. cacuminis	43.0681	-2.7975	MA
L. cacuminis	42.9144	-6.8475	MGC
L. cacuminis	42.9514	-4.79083	MA
L. cacuminis	42.8892	-1.99472	MA
L. cacuminis	42.9333	-4.80139	JACA
L. cacuminis	43.2333	-3.7	B
L. cacuminis	42.8514	-6.7875	B
L. cacuminis	43.2	-4.6	MA
L. cacuminis	43.1656	-4.80556	MA
L. cacuminis	42.8333	-1.36667	MA
L. cacuminis	43.25	-4.96667	SEV
L. cacuminis	42.8578	-6.87944	MGC
L. cacuminis	43.1128	-4.87611	JACA
L. cacuminis	43.2	-3.68333	B
L. cacuminis	43.3	-0.383333	B
L. cacuminis	43.2	-4.58333	B
L. cacuminis	43.15	-4.61667	B
L. cacuminis	43.1667	-4.78333	B
L. cacuminis	42.95	-6.88333	MGC
L. cacuminis	42.95	-6.88333	MGC
L. cacuminis	42.95	-6.88333	MGC
L. cacuminis	42.9167	-6.86667	B
L. cacuminis	43.15	-4.81667	E
L. cacuminis	42.9358	-2.315	G
L. cacuminis	43.1742	-4.81028	MA
L. cacuminis	43.1642	-4.81389	BC-Sennen
L. cacuminis	43.1742	-4.81028	G
L. cacuminis	42.715	-2.34389	VIT
L. cacuminis	42.8572	-2.20361	VIT
L. cacuminis	43.2064	-2.28111	ARAN
L. cacuminis	43.1667	-4.78889	E
L. cacuminis	42.7667	-6.9	B
L. cacuminis	43.15	-4.8	E
L. cacuminis	43.1	-4.8	E
L. cacuminis	43.1342	-3.45444	B
L. cacuminis	43.0167	-5.95	MA
L. cacuminis	43.1525	-3.57306	MGC
L. cacuminis	43.0333	-5.18333	NEU
L. cacuminis	43.15	-4.8	B
L. cacuminis	42.8167	-6.85	B
L. cacuminis	42.9033	-1.40972	NEU
L. cacuminis	42.7	-6.81667	LOU
L. cacuminis	42.9789	-1.36917	JACA
L. cacuminis	42.9358	-2.315	VIT
L. cacuminis	42.6089	-2.46083	ARAN
L. cacuminis	42.8231	-6.8425	MA
L. cacuminis	42.8231	-6.8425	LOU
L. cacuminis	42.8231	-6.8425	LOU
L. cacuminis	42.8597	-6.89583	LOU
L. cacuminis	42.8231	-6.8425	JBAG-Laínz
L. cacuminis	43.2064	-2.28111	ARAN
L. cacuminis	42.8481	-4.60889	JACA
L. cacuminis	42.9497	-2.32472	VIT
L. cacuminis	42.9042	-2.25139	ARAN
L. cacuminis	42.9442	-4.79083	JACA
L. cacuminis	42.9431	-4.80167	JACA
L. cacuminis	43.1531	-4.84528	BC
L. cacuminis	43.04	-5.47083	LEB
L. cacuminis	42.8703	-6.81417	LOU
L. gallaecicum	42.8167	-7.95	B
L. gallaecicum	42.8497	-7.98778	B
L. gallaecicum	42.9783	-7.93222	MA
L. gallaecicum	42.8497	-7.98778	B
L. gallaecicum	42.8442	-7.98778	B
L. gallaecicum	42.7667	-7.6	MA
L. gallaecicum	42.7667	-7.6	MA
L. gallaecicum	42.8833	-7.95	MA
L. gallaecicum	42.85	-7.96667	MGC
L. gallaecicum	42.8667	-7.86667	B
L. gallaecicum	42.9786	-7.93278	MA
L. gallaecicum	42.8533	-8.02083	MA
L. gallaecicum	42.8442	-8.00861	B
L. gallaecicum	42.8533	-8.02083	MA
L. gallaecicum	42.8442	-8.00861	B
L. gallaecicum	42.8667	-7.86667	B
L. gallaecicum	42.8533	-8.02083	MA
L. gallaecicum	42.8533	-8.02083	MA
L. gallaecicum	42.9667	-7.95	B
L. gaudinii	46.7	7.76667	B
L. gaudinii	47.1333	15.2333	B
L. gaudinii	49.25	20.2333	B
L. gaudinii	46.2564	9.59111	B
L. gaudinii	44.4667	6.96667	G-BU
L. gaudinii	48.2167	24.2333	B
L. gaudinii	46.9833	13.5167	W
L. gaudinii	46.85	13.8333	W
L. gaudinii	44.0967	7.185	G-BU
L. gaudinii	44.3333	6.8	W
L. gaudinii	49.25	20.2333	B
L. gaudinii	46.55	7.88333	W
L. gaudinii	47.35	14.5333	WU
L. gaudinii	46.95	13.9167	WU
L. gaudinii	47.0667	13.5167	WU
L. gaudinii	46.9167	13.8	W
L. gaudinii	46.5781	7.97	B
L. gaudinii	46.9	13.9167	W
L. gaudinii	46.55	8.68333	W
L. gaudinii	46.85	13.7667	W
L. gaudinii	46.8603	13.8172	B
L. gaudinii	50.7	15.6667	B
L. gaudinii	47.0025	13.5275	B
L. gaudinii	47.1333	15.2667	G
L. pluriflorum	43.6958	-7.44583	LOU-Merino
L. pluriflorum	42.9208	-9.1875	LOU-Merino
L. pluriflorum	42.9292	-9.1875	LOU-Merino
L. pluriflorum	43.6958	-7.44583	MA
L. pluriflorum	43.6833	-7.43333	MAF
L. pluriflorum	43.5708	-7.25417	JBAG-Laínz
L. pluriflorum	43.45	-7.36667	LOU
L. pluriflorum	43.6875	-7.4375	LOU
L. pluriflorum	43.4544	-7.36639	LOU
L. pluriflorum	43.6292	-7.3375	B
L. pluriflorum	43.65	-7.58333	LOU-Merino
L. pluriflorum	43.4147	-7.14833	JACA
L. pluriflorum	43.6336	-7.60833	LOU-Merino
L. pluriflorum	43.1292	-9.1625	JBAG-Laínz
L. pluriflorum	42.8875	-9.27083	B
L. pluriflorum	43.5833	-6.23333	B
L. pluriflorum	43.65	-7.35	B
L. pluriflorum	42.9375	-9.2375	B
L. pluriflorum	42.8875	-9.27083	B
L. pluriflorum	43.5625	-8.3125	B
L. pluriflorum	43.6458	-8.1125	B
L. pluriflorum	43.7	-8.05	B
L. pluriflorum	43.6833	-7.41667	B
L. pluriflorum	43.3	-8.8	MA
L. pluriflorum	43.6958	-7.44583	LOU-Merino
L. pluriflorum	42.9447	-9.19444	LOU-Merino
L. pluriflorum	43.7389	-7.87556	JBAG-Laínz
L. pluriflorum	43.1889	-9.13056	B
L. pluriflorum	43.77	-7.86861	MA
L. pluriflorum	43.77	-7.86861	B
L. pluriflorum	42.5125	-9.04583	Herb. Lago
L. pluriflorum	42.9153	-9.15389	MA
L. pluriflorum	43.7042	-8.04583	B
L. pluriflorum	42.8875	-9.27083	BC
L. pluriflorum	43.6081	-8.14194	M
L. pluriflorum	43.7689	-7.86833	LOU
L. pluriflorum	43.7689	-7.86833	LOU
L. pluriflorum	42.8875	-9.27083	JBAG-Laínz
L. pluriflorum	43.5664	-8.31111	B
L. pluriflorum	43.1292	-9.1875	JBAG-Laínz
L. pluriflorum	42.9447	-9.19444	LOU-Merino
L. pluriflorum	42.9447	-9.19444	LOU-Merino
L. pluriflorum	42.9308	-9.23972	B
L. pluriflorum	43.7222	-7.47306	B
L. pluriflorum	43.6958	-7.44583	MA
L. pluriflorum	43.7289	-7.53333	MAF
L. pluriflorum	43.5689	-7.27806	JBAG-Laínz
L. pluriflorum	43.6856	-7.41	JBAG-Laínz
L. pluriflorum	43.7322	-7.64028	B
L. pluriflorum	43.6114	-7.61472	SANT
L. pluriflorum	43.6322	-7.60111	LOU-Merino
L. pluriflorum	43.6625	-8.0625	LOU
L. pluriflorum	43.6817	-7.40278	MGC
L. pluriflorum	43.75	-7.86667	MGC
L. pluriflorum	43.6078	-7.3075	MGC
L. pluriflorum	43.1458	-9.20417	MGC
L. pluriflorum	42.9264	-9.25056	MGC
L. pluriflorum	43.1814	-9.15972	MGC
L. pluriflorum	43.2708	-8.97917	MGC
L. pluriflorum	43.2375	-8.92917	MGC
L. pluriflorum	43.2267	-9.01222	MGC
L. pluriflorum	43.1544	-9.19667	MGC
L. pluriflorum	43.0897	-9.255	MGC
L. pluriflorum	43.1817	-9.12278	MGC
L. pluriflorum	43.3	-8.88333	MGC
L. pluriflorum	43.3667	-7.16667	MGC
L. pluriflorum	43.3125	-8.80417	MGC
L. pluriflorum	43.5475	-6.53278	W
L. pluriflorum	43.5617	-7.17806	MGC
L. pluriflorum	43.4778	-7.31139	LOU
L. pluriflorum	43.5581	-8.32333	MGC
L. pluriflorum	43.6642	-8.06972	MGC
L. pluriflorum	43.2897	-8.95111	MGC
L. pluriflorum	43.4467	-7.20778	MGC
L. pluriflorum	43.3875	-8.39583	MGC
L. pluriflorum	43.3781	-7.44444	MGC
L. pluriflorum	43.5581	-8.32444	MGC
L. pluriflorum	43.3069	-8.6175	MGC
L. pluriflorum	42.9958	-9.25417	MGC
L. pluriflorum	43.0833	-6.95	B
L. pluriflorum	43.1814	-9.12583	JBAG-Laínz
L. pluriflorum	43.7125	-7.97083	MGC
L. pluriflorum	43.6378	-7.33861	MGC
L. pluriflorum	43.6375	-7.3375	B
L. pluriflorum	43.4778	-7.05333	MA
L. pluriflorum	43.3592	-7.16694	JACA
L. pluriflorum	43.1833	-9.11667	MA
L. pluriflorum	43.6625	-7.59583	Herb. Greiner
L. pluriflorum	43.7178	-7.47444	Herb. Greiner
L. pluriflorum	43.4764	-7.40028	Herb. Greiner
L. pluriflorum	43.5167	-8.25	B
L. pluriflorum	43.6833	-7.9	B
L. pluriflorum	43.2667	-8.93333	MA
L. pluriflorum	43.6042	-7.30417	B
L. pluriflorum	43.3625	-8.8375	MA
L. pluriflorum	42.9333	-9.2	MA
L. pluriflorum	43.7042	-7.57917	MA
L. pluriflorum	42.8853	-9.27167	MA
L. pluriflorum	43.7167	-7.93333	MA
L. pluriflorum	43.3833	-7.18333	MGC
L. pluriflorum	43.1819	-9.15556	JBAG-Laínz
L. pluriflorum	43.7667	-7.86667	MA
L. pluriflorum	43.7667	-7.86667	B
L. pyrenaicum	42.7019	-0.274167	G
L. pyrenaicum	42.5967	0.385833	JACA
L. pyrenaicum	42.5894	0.665833	JACA
L. pyrenaicum	42.7272	-0.483056	B
L. pyrenaicum	42.7508	-0.788056	JACA
L. pyrenaicum	42.88	-0.748056	JACA
L. pyrenaicum	42.8075	-0.338333	JACA
L. pyrenaicum	42.8256	-0.754167	JACA
L. pyrenaicum	42.7328	-0.568056	B
L. pyrenaicum	42.6281	-0.110556	P
L. pyrenaicum	42.6631	0.0608333	JACA
L. pyrenaicum	42.805	-0.418056	JACA
L. pyrenaicum	42.7906	-0.645	JACA
L. pyrenaicum	42.6333	0.0333333	JACA
L. pyrenaicum	42.8447	-0.750556	JACA
L. pyrenaicum	42.8236	-0.786944	JACA
L. pyrenaicum	42.7333	-0.233333	E
L. pyrenaicum	42.6864	0.0602778	JACA
L. pyrenaicum	42.7942	-0.646111	JACA
L. pyrenaicum	42.6689	-0.389444	JACA
L. pyrenaicum	42.8997	-0.166667	G-DC
L. pyrenaicum	42.5778	0.699722	JACA
L. pyrenaicum	42.6792	0.0658333	JACA
L. pyrenaicum	42.45	1.55	BCN
L. pyrenaicum	42.7167	-0.566667	SALA
L. pyrenaicum	42.9286	0.138889	Herb. Gutermann
L. pyrenaicum	42.3333	1.93333	BCN
L. pyrenaicum	42.7333	0.783333	PAD
L. pyrenaicum	42.7642	-0.633056	JACA
L. pyrenaicum	42.8	-0.4	E
L. pyrenaicum	42.88	-0.7075	JACA
L. pyrenaicum	42.7703	-0.399444	JACA
L. pyrenaicum	42.5892	0.669722	ARAN
L. pyrenaicum	42.9014	-0.731944	JACA
L. pyrenaicum	42.8647	-0.738333	JACA
L. pyrenaicum	42.7703	-0.537222	JACA
L. pyrenaicum	42.5933	0.538333	JACA
L. pyrenaicum	42.5669	0.609722	JACA
L. pyrenaicum	42.6925	-0.375833	JACA
L. pyrenaicum	42.7833	0.0166667	E
L. pyrenaicum	42.5503	1.02556	BCN
L. pyrenaicum	42.4572	1.60083	VAL
L. pyrenaicum	42.7167	-0.516667	SALA
L. pyrenaicum	42.65	0.0166667	BCN
L. pyrenaicum	42.5181	1.64333	BCN
L. pyrenaicum	42.7742	-0.636944	B
L. pyrenaicum	42.5836	0.696944	BCN
L. pyrenaicum	42.7083	0.244444	MA
L. pyrenaicum	42.5992	0.981944	BCN
L. pyrenaicum	42.9372	0.141111	NEU
L. pyrenaicum	42.5469	1.06056	BCN
L. pyrenaicum	42.6261	0.876667	BCN
L. pyrenaicum	42.5789	1.00194	BCN
L. pyrenaicum	42.5758	1.08889	BCN
L. pyrenaicum	42.6317	1.00944	BCN
L. pyrenaicum	42.5447	1.05944	BCN
L. pyrenaicum	42.6167	1.93333	B
L. pyrenaicum	42.7703	-0.537222	Jaca
L. pyrenaicum	42.5	2.11667	B
L. pyrenaicum	42.6258	1.94028	B
L. pyrenaicum	42.6192	1.72639	B
L. pyrenaicum	42.7	1.85	B
L. pyrenaicum	42.8189	1.77111	B
L. pyrenaicum	42.5531	1.76806	B
L. pyrenaicum	42.6167	1.85	B
L. pyrenaicum	42.6239	0.422222	JACA
L. pyrenaicum	42.5167	1.71667	B
L. pyrenaicum	42.4864	0.196389	MA
L. pyrenaicum	42.7978	0.104722	B
L. pyrenaicum	42.7167	-0.566667	SEV
L. pyrenaicum	42.5819	0.684444	JACA
L. pyrenaicum	42.87	-0.686111	JACA
L. pyrenaicum	42.6114	0.0127778	JACA
L. pyrenaicum	42.6925	0.6625	B
L. pyrenaicum	42.6842	0.0461111	JACA
L. pyrenaicum	42.4333	2.18333	B
L. pyrenaicum	42.6167	0.783333	W
L. pyrenaicum	42.5856	0.958333	BCN
L. pyrenaicum	42.6325	0.452778	B
L. pyrenaicum	42.6167	-0.1	W
L. pyrenaicum	42.5	2.11667	W
L. pyrenaicum	42.85	0.1	W
L. pyrenaicum	42.5833	1.9	W
L. pyrenaicum	42.6064	0.561667	MA
L. pyrenaicum	42.4667	1.95	W
L. pyrenaicum	42.5667	0.366667	MA
L. pyrenaicum	42.6292	0.791667	B
L. pyrenaicum	42.7167	-0.283333	G
L. pyrenaicum	42.5822	0.696667	JACA
L. pyrenaicum	42.6197	2.01861	W
L. pyrenaicum	42.5753	1.88528	W
L. pyrenaicum	42.6264	1.73	W
L. pyrenaicum	42.5481	1.72944	GOET
L. pyrenaicum	42.4667	1.95	W
L. pyrenaicum	42.2444	-0.0680556	MA
L. pyrenaicum	42.5806	1.00722	MA
L. pyrenaicum	42.65	0.783333	MA
L. pyrenaicum	42.35	-0.833333	MA
L. pyrenaicum	42.6833	0.933333	MA
L. pyrenaicum	42.5667	1.46667	MA
L. pyrenaicum	42.6447	1.48806	MA
L. pyrenaicum	42.7806	-0.246667	B
L. pyrenaicum	42.6339	0.218611	MA
L. pyrenaicum	42.6167	1.06667	BCN
L. pyrenaicum	42.6311	-0.561111	B
L. pyrenaicum	42.6764	0.667778	B
L. pyrenaicum	42.7497	-0.512778	B
L. pyrenaicum	42.5786	0.979444	B
L. pyrenaicum	42.6258	0.766944	B
L. pyrenaicum	42.67	0.89	B
L. pyrenaicum	42.5811	0.96	B
L. pyrenaicum	42.4833	1.48333	MA
L. pyrenaicum	42.6744	-0.01	JACA
L. pyrenaicum	42.6053	0.8775	BCN
L. pyrenaicum	42.7833	-0.216667	BCN
L. pyrenaicum	42.65	0.0166667	JACA
L. pyrenaicum	42.775	-0.445	JACA
L. pyrenaicum	42.7997	-0.346111	JACA
L. pyrenaicum	42.7675	-0.555833	JACA
L. pyrenaicum	42.6114	1.63722	MA
L. pyrenaicum	42.7803	-0.6275	JACA
L. pyrenaicum	42.5436	1.01361	JACA
L. pyrenaicum	42.7503	-0.556111	JACA
L. pyrenaicum	42.7683	-0.555278	JACA
L. pyrenaicum	42.65	0.566667	SALA
L. pyrenaicum	42.5622	0.6	JACA
L. pyrenaicum	42.5833	1.03333	SEV
L. pyrenaicum	42.7333	-0.2	MA
L. pyrenaicum	42.7503	-0.556111	JACA
L. pyrenaicum	42.6567	-0.562778	M
L. pyrenaicum	42.7328	-0.568056	B
L. pyrenaicum	42.6389	-0.0316667	JACA
L. pyrenaicum	42.8581	-0.860556	JACA
L. pyrenaicum	42.7611	-0.558611	JACA
L. pyrenaicum	42.7933	-0.310556	JACA
L. pyrenaicum	42.5911	0.336111	JACA
L. pyrenaicum	42.9639	-0.783333	JACA
L. pyrenaicum	42.7236	-0.282222	LY-Rouy
L. pyrenaicum	42.7453	0.938333	B
L. pyrenaicum	42.5978	0.971111	BCN
L. pyrenaicum	42.6797	-0.530833	JACA
L. pyrenaicum	42.6242	1.92111	B
L. pyrenaicum	42.7017	0.795556	GOET
L. pyrenaicum	42.5783	0.971389	BC
L. pyrenaicum	42.5758	1.08889	BCC
L. pyrenaicum	42.6797	0.666389	Herb. Gutermann
L. pyrenaicum	42.7611	-0.532222	JACA
L. pyrenaicum	42.6333	1.88333	B
L. pyrenaicum	42.6667	2.03333	B
L. pyrenaicum	42.9533	-0.840278	JACA
L. pyrenaicum	42.6925	0.6625	G
L. pyrenaicum	42.55	1.85	B
L. pyrenaicum	42.5167	1.73333	B
L. pyrenaicum	42.6167	1.75	B
L. pyrenaicum	42.9533	-0.840278	JACA
L. pyrenaicum	42.5167	1.71667	B
L. pyrenaicum	42.7833	1.08333	B
L. pyrenaicum	42.7333	1.33333	B
L. pyrenaicum	42.6167	1.75	B
L. pyrenaicum	42.8333	1.6	B
L. pyrenaicum	42.7978	0.104722	B
L. pyrenaicum	42.6456	1.87389	B
L. pyrenaicum	42.855	-0.833333	MA
L. pyrenaicum	42.6917	-0.375	JACA
L. pyrenaicum	42.5167	1.71667	B
L. pyrenaicum	42.5667	1.38333	SALA
L. pyrenaicum	42.4956	1.65722	MA
L. pyrenaicum	42.8528	-0.848889	MA
L. pyrenaicum	42.5842	1.49639	B
L. pyrenaicum	42.9208	-0.737222	JACA
L. pyrenaicum	42.945	-0.830278	MA
L. pyrenaicum	42.8333	-0.916667	MA
L. pyrenaicum	42.65	0.566667	SEV
L. pyrenaicum	42.5167	1.65	MA
L. pyrenaicum	42.7	1.96667	B
L. pyrenaicum	42.5575	1.72	MA
L. pyrenaicum	42.9486	-0.777778	JACA
L. pyrenaicum	42.5333	1.73333	B
L. pyrenaicum	42.6239	1.91667	B
L. pyrenaicum	42.6	1.85	B
L. pyrenaicum	42.6453	1.56833	MA
L. pyrenaicum	42.5619	0.587778	MA
L. pyrenaicum	42.75	1.11667	B
L. vulgare	47.1333	15.2833	W
L. vulgare	42.5206	1.57028	B
L. vulgare	42.7167	0.533333	B
L. vulgare	46.5	13.5667	W
L. vulgare	46.8333	0.883333	BCN
L. vulgare	41	-7	VAL
L. vulgare	42.95	-5.78333	SEV
L. vulgare	40.0167	-3.6	MA
L. vulgare	41.75	-6.91667	MA
L. vulgare	46.8061	12.8439	B
L. vulgare	46.7833	12.7	B
L. vulgare	48.0833	11.55	B
L. vulgare	48.1167	11.55	B
L. vulgare	47.1333	18.0167	W
L. vulgare	45.5825	13.925	B
L. vulgare	42.8167	-0.0166667	W
L. vulgare	44.2	3.6	B
L. vulgare	50.5	5.65	B
L. vulgare	42.65	1.85	B
L. vulgare	43.1167	0.1	W
L. vulgare	42.265	1.85056	B
L. vulgare	47.25	17.7167	W
L. vulgare	47.1	17.9	W
L. vulgare	45.6667	13.8667	TSM
L. vulgare	45.6667	0.583333	B
L. vulgare	45.1667	13.8667	TSM
L. vulgare	42.7978	0.104722	TSM
L. vulgare	49.4	8.18333	TSM
L. vulgare	45.8556	13.5678	TSM
L. vulgare	47.1	17.7167	W
L. vulgare	40.2172	21.0269	B
L. vulgare	44.8833	7.3	B
L. vulgare	45.8333	13.5333	B
L. vulgare	48.75	16.5667	B
L. vulgare	46.9333	14.55	B
L. vulgare	39.775	21.1667	B
L. vulgare	39.3772	21.2325	B
L. vulgare	39.3525	21.2553	B
L. vulgare	41.3167	23.2083	B
L. vulgare	40.6667	21.9667	B
L. vulgare	40.2083	21.0667	B
L. vulgare	40.2167	21.2167	B
L. vulgare	50.85	16.4667	B
L. vulgare	39.7917	21.2	B
L. vulgare	48.3667	21.7667	B
L. vulgare	49.9833	7.91667	B
L. vulgare	48.0667	9.01667	B
L. vulgare	51.0667	9.85	B
L. vulgare	48.4667	9.45	B
L. vulgare	49.6833	6.56667	B
L. vulgare	51.3167	9.88333	B
L. vulgare	49.3333	11.7	B
L. vulgare	49.1833	11.7	B
L. vulgare	50.1333	9.96667	B
L. vulgare	48.1667	8.95	B
L. vulgare	39.8083	21.1667	B
L. vulgare	48.2667	14.5833	B
L. vulgare	45.7	13.9833	B
L. vulgare	48.0833	-4.51667	B
L. vulgare	45.6667	13.7833	B
L. vulgare	47.6	14.7167	B
L. vulgare	45.5333	6.76667	B
L. vulgare	46.6667	15.9333	B
L. vulgare	50.2667	8.45	FR
L. vulgare	48.25	11.5833	M
L. vulgare	47.9928	11.3175	M
L. vulgare	48.7667	9.9	M
L. vulgare	48.1667	11.55	M
L. vulgare	48.2833	11.65	M
L. vulgare	48.3	11.45	M
L. vulgare	49.8167	10.3333	M
L. vulgare	48.9333	11.75	M
L. vulgare	48.0167	10.8	M
L. vulgare	47.7333	12.1667	M
L. vulgare	51.8356	12.1664	B
L. vulgare	50.2833	8.48333	FR
L. vulgare	47.9333	11.4333	M
L. vulgare	50.1667	8.51667	FR
L. vulgare	51.5642	14.1128	B
L. vulgare	45.7	10.3333	PAD
L. vulgare	45.6	10.3667	PAD
L. vulgare	48.0833	9.78333	PAD
L. vulgare	47.9	12.9	M
L. vulgare	51.2264	9.96389	B
L. vulgare	49.6836	8.65694	B
L. vulgare	49.6836	8.65694	B
L. vulgare	42.2314	13.5342	B
L. vulgare	41.5494	13.7892	B
L. vulgare	42.1822	13.4831	B
L. vulgare	42.1786	13.6014	B
L. vulgare	46.9347	14.5647	B
L. vulgare	48.1667	11.4	B
L. vulgare	51.0069	7.98694	B
L. vulgare	50.9	8	B
L. vulgare	42.7567	-7.43556	MGC
L. vulgare	48.1	11.05	M
L. vulgare	42.5167	-5.38333	MA
L. vulgare	47.9	11.1833	M
L. vulgare	50.9142	7.97056	B
L. vulgare	50.9528	7.96111	B
L. vulgare	50.9333	8	B
L. vulgare	51.0022	7.98472	B
L. vulgare	41.4553	24.3081	B
L. vulgare	51.885	12.2608	B
L. vulgare	48.2833	11.6167	M
L. vulgare	48.4667	11.8	M
L. vulgare	48.6	10.95	M
L. vulgare	48.2667	11.5333	M
L. vulgare	43.0583	-6.00389	MA
L. vulgare	44.2333	4.81667	G-BU
L. vulgare	42.7667	-7.1	MA
L. vulgare	42.4	0.516667	BCN
L. vulgare	42.3167	1.83333	BCN
L. vulgare	42.25	1.85	BCN
L. vulgare	42.5539	-0.235	JACA
L. vulgare	48.2422	16.3742	B
L. vulgare	47.85	16.65	E
L. vulgare	42.2547	2.46139	MA
L. vulgare	41.2761	-4.08639	MA
L. vulgare	49.2667	7.13333	B
L. vulgare	51.54	9.985	B
L. vulgare	43.7861	7.00389	B
L. vulgare	43.7342	6.77139	B
L. vulgare	43.7478	6.66056	B
L. vulgare	46.6742	11.7994	B
L. vulgare	44.1	3.88333	W
L. vulgare	51.7333	10.8833	B
L. vulgare	45.9167	0.15	G-BU
L. vulgare	48.7667	9.16667	E
L. vulgare	44.4	9.95	E
L. vulgare	49.5333	17.75	E
L. vulgare	39.8167	21.1667	E
L. vulgare	39.35	16.4167	E
L. vulgare	42.55	2.38333	W
L. vulgare	43.0333	0.883333	W
L. vulgare	48.2667	6.55194
L. vulgare	42.3636	1.29833	B
L. vulgare	42.5128	2.38833	B
L. vulgare	44.0169	3.19722	B
L. vulgare	43.9031	3.26639	B
L. vulgare	43.8925	3.2475	B
L. vulgare	43.4194	2.335	B
L. vulgare	43.1292	2.60722	B
L. vulgare	48.7833	9.81667	G-BU
L. vulgare	47.0292	11.6939	B
L. vulgare	45.4	13.95	W
L. vulgare	43.9375	15.4458	W
L. vulgare	42.3833	21.7167	W
L. vulgare	43.9375	15.4458	W
L. vulgare	51.0833	10.1	B
L. vulgare	46.05	6.76667	G
L. vulgare	46.1	6.35	G
L. vulgare	46.1	6.35	G
L. vulgare	46.1	6.35	G
L. vulgare	46.1	6.35	G
L. vulgare	46.15	6.43333	G
L. vulgare	47.0667	9.46667	G
L. vulgare	47.05	9.46667	G
L. vulgare	40.2167	21.0333	G
L. vulgare	44.7183	14.9958	B
L. vulgare	43.6	1.43333	G
L. vulgare	48.5197	12.1081	B
L. vulgare	47.45	19.0333	G-BU
L. vulgare	44.0167	3.19694	B
L. vulgare	51.3283	16.9878	B
L. vulgare	51.2519	16.8669	B
L. vulgare	47.7833	11.8167	B
L. vulgare	51.25	16.8669	B
L. vulgare	51.3283	16.8936	B
L. vulgare	51.2672	16.8997	B
L. vulgare	51.4944	16.4422	B
L. vulgare	50.5	5.65	G
L. vulgare	47.8	11	B
L. vulgare	44.65	10.0833	B
L. vulgare	43.7167	11.5333	B
L. vulgare	42.6833	-6.85	B
L. vulgare	47.5	10.3833	B
L. vulgare	43.6	1.58333	B
L. vulgare	47.1667	12.6167	B
L. vulgare	48.9667	11.2	B
L. vulgare	47.0167	11.7	B
L. vulgare	43.8975	17.1839	B
L. vulgare	48.9667	11.2	B
L. vulgare	43.0833	-4.45	B
L. vulgare	47.1667	12.6167	B
L. vulgare	50.1	11.05	B
L. vulgare	47.6167	13.05	B
L. vulgare	43.6708	-7.85417	MA
L. vulgare	40.8361	-8.24	COI
L. vulgare	38.5667	16.3222	B
L. vulgare	47.4667	10.8167	B
L. vulgare	49	11.95	B
L. vulgare	48.9333	12.0167	B
L. vulgare	49.0333	11.8833	B
L. vulgare	49	11.95	B
L. vulgare	42.6833	0.866667	B
L. vulgare	42.35	1.85	BCN
L. vulgare	43.85	6.63333	G-BU
L. vulgare	42.4842	1.49167	MA
L. vulgare	42.515	1.5525	MA
L. vulgare	43.4003	-3.55	B
L. vulgare	42.3167	1.91667	BCN
L. vulgare	42.2667	1.78333	BCN
L. vulgare	42.25	1.85	BCN
L. vulgare	47.0167	11.7	B
L. vulgare	42.5164	-0.565278	JACA
L. vulgare	41.55	-2.75	MA
L. vulgare	44.65	10.0833	B
L. vulgare	43.2403	18.3364	B
L. vulgare	43.1117	18.5578	B
L. vulgare	42.5317	1.57944	B
L. vulgare	42.2583	1.76722	B
L. vulgare	42.2619	1.83639	B
L. vulgare	42.3356	2.30583	B
L. vulgare	42.4081	2.30333	B
L. vulgare	43.7167	11.5333	B
L. vulgare	43.6	1.58333	B
L. vulgare	42.2328	1.385	JACA
L. vulgare	50.1139	11.0589	B
L. vulgare	49.2333	11.8333	B
L. vulgare	48.9167	11.6833	B
L. vulgare	42.35	1.3	B
L. vulgare	42.55	0.733333	B
L. vulgare	42.75	-0.65	B
L. vulgare	48.245	11.5167	B
L. vulgare	48.0333	11.6333	B
L. vulgare	48.9	11.1	B
L. vulgare	47.6475	11.1094	B
L. vulgare	50.1092	11.0717	B
L. vulgare	50.35	10.9333	B
L. vulgare	43.9333	4.58333	B
L. vulgare	48.4333	11.7	B
L. vulgare	46.6667	13.7	B
L. vulgare	46.5833	13.8	B
L. vulgare	46.0667	6.73333	G
L. vulgare	42.5	1.81667	B
L. vulgare	49.7667	11.4167	B
L. vulgare	51.3333	12.3667	B
L. vulgare	50.95	11.2667	B
L. vulgare	50.3167	10.2	B
L. vulgare	51.8333	12.7	B
L. vulgare	51.4667	11.9167	B
L. vulgare	44.4044	4.34361	B
L. vulgare	45.0711	14.5775	B
L. vulgare	45.2414	13.9264	B
L. vulgare	45.1236	13.7561	B
L. vulgare	50.8592	9.85722	B
L. vulgare	43.95	6.88333	G-BU
L. vulgare	44.6333	10.0333	B
L. vulgare	46.4833	11.35	PAD
L. vulgare	46.0419	11.2344	PAD
L. vulgare	45.41	11.9967	PAD
L. vulgare	45.4	11.9833	PAD
L. vulgare	45.4	11.8667	PAD
L. vulgare	45.8	12.1167	PAD
L. vulgare	45.8	12.1167	PAD
L. vulgare	46.4833	11.35	PAD
L. vulgare	45.5333	12.7167	PAD
L. vulgare	45.3	11.6833	PAD
L. vulgare	43.7833	7.03333	G-BU
L. vulgare	46.45	13.55	PAD
L. vulgare	43.8667	6.9	G-BU
L. vulgare	43.8	6.66667	G-BU
L. vulgare	44.05	8.18333	G-BU
L. vulgare	44.05	8.18333	G-BU
L. vulgare	43.6	7.11667	G-BU
L. vulgare	44.05	7.91667	G-BU
L. vulgare	43.8	6.96667	G-BU
L. vulgare	43.7833	6.96667	G-BU
L. vulgare	43.6333	6.9	G-BU
L. vulgare	43.7333	6.9	G-BU
L. vulgare	43.8333	6.71667	G-BU
L. vulgare	44.5833	10.85	G-BU
L. vulgare	46.5667	13.2833	B
L. vulgare	45.7667	14.2	B
L. vulgare	49.3333	11.7	B
L. vulgare	47.15	13.8333	B
L. vulgare	49.0497	11.4983	B
L. vulgare	47.4833	13.0167	B
L. vulgare	43.4	-6.25	B
L. vulgare	49.2333	11.9333	B
L. vulgare	47.3458	12.6089	B
L. vulgare	45.25	11.7333	PAD
L. vulgare	46.5667	13.2833	B
L. vulgare	43.1667	-3.88333	B
L. vulgare	46.75	13.5667	B
L. vulgare	43.1986	6.31506	B
L. vulgare	48.8833	11.0833	B
L. vulgare	47.35	12.5	B
L. vulgare	51.2167	6.95	B
L. vulgare	48.8833	11.2333	B
L. vulgare	49.0167	11.25	B
L. vulgare	49.0167	11.25	B
L. vulgare	47.7833	11	B
L. vulgare	47.3667	10.9	B
L. vulgare	49.3	11.7333	B
L. vulgare	48.0625	-4.65417	B
