# Supplementary material for: The Warps and Wefts of a Polyploidy Complex: Integrative Species Delimitation of the Diploid Leucanthemum (Compositae, Anthemideae) Representatives
Source: Plants (Basel). 2022 Jul 19;11(14):1878. doi: 10.3390/plants11141878 (PMC9319895; doi:10.3390/plants11141878)
Supplement: Supplementary file 1 [file plants-11-01878-s001.zip › supplementary/Table_S5.xlsx]

## Sheet: Sheet1
Supporting Information Table S5. List of herbarium specimens used for morphometrics analyses.
Species	Voucher ID
L. gaudinii	B100118784
L. gaudinii	B100216894
L. gaudinii	B100386663
L. gaudinii	B100386664
L. gaudinii	B100413007
L. gaudinii	B100413015
L. gaudinii	B100480364
L. gaudinii	B100484115
L. gaudinii	B100516961
L. gaudinii	B100528278
L. gaudinii	B100770054
L. pluriflorum	B100118784
L. pluriflorum	B100216894
L. pluriflorum	B100386663
L. pluriflorum	B100386664
L. pluriflorum	B100413007
L. pluriflorum	B100413015
L. pluriflorum	B100480364
L. pluriflorum	B100484115
L. pluriflorum	B100516961
L. pluriflorum	B100528278
L. pluriflorum	B100770054
L. gallaecicum	B100118784
L. gallaecicum	B100216894
L. gallaecicum	B100386663
L. gallaecicum	B100386664
L. gallaecicum	B100413007
L. gallaecicum	B100413015
L. gallaecicum	B100480364
L. gallaecicum	B100484115
L. gallaecicum	B100516961
L. gallaecicum	B100528278
L. gallaecicum	B100770054
L. cacuminis	B100118784
L. cacuminis	B100216894
L. cacuminis	B100386663
L. cacuminis	B100386664
L. cacuminis	B100413007
L. cacuminis	B100413015
L. cacuminis	B100480364
L. cacuminis	B100484115
L. cacuminis	B100516961
L. cacuminis	B100528278
L. cacuminis	B100770054
L. vulgare	B100118784
L. vulgare	B100216894
L. vulgare	B100386663
L. vulgare	B100386664
L. vulgare	B100413007
L. vulgare	B100413015
L. vulgare	B100480364
L. vulgare	B100484115
L. vulgare	B100516961
L. vulgare	B100528278
L. vulgare	B100770054
L. pyrenaicum	B100118784
L. pyrenaicum	B100216894
L. pyrenaicum	B100386663
L. pyrenaicum	B100386664
L. pyrenaicum	B100413007
L. pyrenaicum	B100413015
L. pyrenaicum	B100480364
L. pyrenaicum	B100484115
L. pyrenaicum	B100516961
L. pyrenaicum	B100528278
L. pyrenaicum	B100770054
