# Supplementary material for: The Warps and Wefts of a Polyploidy Complex: Integrative Species Delimitation of the Diploid Leucanthemum (Compositae, Anthemideae) Representatives
Source: Plants (Basel). 2022 Jul 19;11(14):1878. doi: 10.3390/plants11141878 (PMC9319895; doi:10.3390/plants11141878)
Supplement: Supplementary file 1 [file plants-11-01878-s001.zip › supplementary/Table_S1.xlsx]

## Sheet: Table_S10
Supporting Information Table S1. Result table for the significant cases of the ABBA-BABA tests.
D	boot mean	boot sd	Z	ABBA	BABA	n loci	p1	p2	p3	p1 species	p2 species	p3 species	p	p corrected
-0.205	-0.205	0.037	5.515	423.938	642.563	3037	60-01	68-04	55-01	cacuminis	cacuminis	pluriflorum	1.74e-08	8.98e-05
0.205	0.204	0.037	5.506	642.563	423.938	3037	68-04	60-01	55-01	cacuminis	cacuminis	pluriflorum	1.83e-08	9.45e-05
0.204	0.204	0.038	5.39	604.063	399.125	3166	135-05	M02-01	68-04	ageratifolium	ageratifolium	cacuminis	3.52e-08	0.000182
-0.204	-0.203	0.037	5.481	399.125	604.063	3166	M02-01	135-05	68-04	ageratifolium	ageratifolium	cacuminis	2.12e-08	0.000109
0.216	0.216	0.04	5.451	598.25	385.875	2789	135-05	M02-01	209-01	ageratifolium	ageratifolium	gaudinii	2.51e-08	0.000129
-0.216	-0.215	0.042	5.177	385.875	598.25	2789	M02-01	135-05	209-01	ageratifolium	ageratifolium	gaudinii	1.13e-07	0.00058
0.201	0.201	0.038	5.281	662	440.063	3151	135-05	M02-01	276-01	ageratifolium	ageratifolium	gaudinii	6.41e-08	0.00033
-0.201	-0.203	0.038	5.341	440.063	662	3151	M02-01	135-05	276-01	ageratifolium	ageratifolium	gaudinii	4.62e-08	0.000238
0.204	0.203	0.04	5.132	615.938	407.125	2932	135-05	M02-01	451-01	ageratifolium	ageratifolium	gaudinii	1.43e-07	0.000737
-0.204	-0.205	0.039	5.227	407.125	615.938	2932	M02-01	135-05	451-01	ageratifolium	ageratifolium	gaudinii	8.61e-08	0.000444
-0.193	-0.192	0.039	4.941	395.5	584.188	2920	135-05	M02-01	366-01	ageratifolium	ageratifolium	legraeanum	3.88e-07	0.002
0.193	0.192	0.04	4.86	584.188	395.5	2920	M02-01	135-05	366-01	ageratifolium	ageratifolium	legraeanum	5.87e-07	0.00302
-0.215	-0.216	0.041	5.208	363.438	562.5	2883	135-05	M02-01	384-01	ageratifolium	ageratifolium	legraeanum	9.54e-08	0.000492
0.215	0.215	0.04	5.389	562.5	363.438	2883	M02-01	135-05	384-01	ageratifolium	ageratifolium	legraeanum	3.54e-08	0.000182
0.223	0.222	0.038	5.807	603.875	383.813	2747	135-05	M02-01	266-02	ageratifolium	ageratifolium	pyrenaicum	3.18e-09	1.64e-05
-0.223	-0.225	0.037	5.981	383.813	603.875	2747	M02-01	135-05	266-02	ageratifolium	ageratifolium	pyrenaicum	1.11e-09	5.72e-06
-0.188	-0.186	0.04	4.641	357.625	522.938	2507	M02-01	M60-01	266-02	ageratifolium	ageratifolium	pyrenaicum	1.73e-06	0.00891
0.209	0.21	0.034	6.173	692.875	453.375	3251	135-05	M02-01	267-03	ageratifolium	ageratifolium	pyrenaicum	3.36e-10	1.73e-06
0.2	0.201	0.041	4.937	578	385.188	2753	M60-01	M02-01	267-03	ageratifolium	ageratifolium	pyrenaicum	3.97e-07	0.00205
-0.209	-0.208	0.036	5.882	453.375	692.875	3251	M02-01	135-05	267-03	ageratifolium	ageratifolium	pyrenaicum	2.03e-09	1.04e-05
-0.2	-0.201	0.038	5.205	385.188	578	2753	M02-01	M60-01	267-03	ageratifolium	ageratifolium	pyrenaicum	9.73e-08	0.000501
0.214	0.214	0.035	6.212	648.188	419.25	2998	135-05	M02-01	184-01	ageratifolium	ageratifolium	vulgare	2.61e-10	1.35e-06
-0.214	-0.215	0.037	5.873	419.25	648.188	2998	M02-01	135-05	184-01	ageratifolium	ageratifolium	vulgare	2.14e-09	1.1e-05
0.203	0.202	0.036	5.602	701.5	464.5	3146	135-05	M02-01	L046-07	ageratifolium	ageratifolium	vulgare	1.06e-08	5.47e-05
-0.203	-0.204	0.036	5.635	464.5	701.5	3146	M02-01	135-05	L046-07	ageratifolium	ageratifolium	vulgare	8.78e-09	4.52e-05
0.212	0.21	0.04	5.282	624.438	406.375	3194	135-05	M02-01	L1008	ageratifolium	ageratifolium	eliasii	6.38e-08	0.000329
-0.212	-0.211	0.039	5.417	406.375	624.438	3194	M02-01	135-05	L1008	ageratifolium	ageratifolium	eliasii	3.03e-08	0.000156
0.229	0.229	0.036	6.297	596.375	374.5	3159	135-05	M02-01	L1009	ageratifolium	ageratifolium	eliasii	1.52e-10	7.83e-07
-0.229	-0.228	0.037	6.221	374.5	596.375	3159	M02-01	135-05	L1009	ageratifolium	ageratifolium	eliasii	2.47e-10	1.27e-06
